# Supplementary material for: The impact of geography and climate on the population structure and local adaptation in a wild bee
Source: Evol Appl. 2023 May 8;16(6):1154–68. doi: 10.1111/eva.13558 (PMC10286232; doi:10.1111/eva.13558)
Supplement: Supplementary file 2 — Table S1. [file EVA-16-1154-s002.xlsx]

## Sheet: Table S1. Sample information
Table S1. Sample information.
Sample	Location	State.Province	Lat	Long	Elevation+M:ML:YAAD:Y	Specimen.Year	Type	Population
AUMI207164	Highland	AL	33.3557	-85.8255	358	2017	pinned	AL
AUMI207176	Highland	AL	33.3557	-85.8255	358	2017	pinned	AL
AUMI207269	Highland	AL	33.3557	-85.8255	358	2017	pinned	AL
AUMI207279	Highland	AL	33.3557	-85.8255	358	2018	pinned	AL
BS11115	Hancock	ME	44.577	-68.3567	60	2015	pinned	ME
BS28616	Hancock	ME	44.577	-68.3567	60	2016	pinned	ME
BS3315	Hancock	ME	44.577	-68.3567	60	2015	pinned	ME
BS34116	Hancock	ME	44.577	-68.3567	60	2016	pinned	ME
BS440	Hancock	ME	44.577	-68.3567	60	2018	pinned	ME
BS46218	Hancock	ME	44.577	-68.3567	60	2016	pinned	ME
BS48018	Hancock	ME	44.577	-68.3567	60	2018	pinned	ME
BS49118	Hancock	ME	44.577	-68.3567	60	2018	pinned	ME
BS50118	Hancock	ME	44.577	-68.3567	60	2018	pinned	ME
BS818	Hancock	ME	44.577	-68.3567	60	2018	pinned	ME
D022	Durham	NH	43.1339	-70.9264	26	2017	ethanol	NH
DRO422158	Loudoun	VA	39.0321	-77.5945	109	2015	pinned	VA
EK0049	Hidden Valley Madison	OH	41.7416	-81.0495	246	2019	ethanol	OH
EK0051	Hidden Valley Madison	OH	41.7416	-81.0495	246	2019	ethanol	OH
EK0052	Hidden Valley Madison	OH	41.7416	-81.0495	246	2019	ethanol	OH
Ek0053	Hidden Valley Madison	OH	41.7416	-81.0495	246	2019	ethanol	OH
EK0054	Hidden Valley Madison	OH	41.7416	-81.0495	246	2019	ethanol	OH
EK0057	Hidden Valley Madison	OH	41.7416	-81.0495	246	2019	ethanol	OH
EK0059	Hidden Valley Madison	OH	41.7416	-81.0495	246	2019	ethanol	OH
EK0061	River View Park	OH	41.7416	-81.0495	246	2019	ethanol	OH
EK0063	River View Park	OH	41.7405	-81.0416	253	2019	ethanol	OH
EK0069	Miller Park	NC	36.0857	-80.2839	269	2019	ethanol	NC-VA
EK0073	Miller Park	NC	36.0857	-80.2839	269	2019	ethanol	NC-VA
EK0082	Hobby Park	NC	36.0333	-80.303	248	2019	ethanol	NC-VA
EK0240	Blue Ridge Nature Trail	AL	33.425	-86.8253	290	2019	ethanol	AL
EK0259	Crooked Branch Park	TN	36.241	-86.6439	129	2019	ethanol	TN
EK0286	Crooked Branch Park	TN	36.241	-86.6439	129	2019	ethanol	TN
EK0295	Crooked Branch Park	TN	36.241	-86.6439	129	2019	ethanol	TN
EK0309	Crooked Branch Park	TN	36.241	-86.6439	129	2019	ethanol	TN
EK0321	Purdue Bee Lab	IN	40.4297	-86.9523	205	2019	ethanol	IL-IN
EK0334	Purdue Bee Lab	IN	40.4282	-86.9487	207	2019	ethanol	IL-IN
EK0336	Purdue Bee Lab	IN	40.4282	-86.9487	207	2019	ethanol	IL-IN
EK0345	Purdue University	IN	40.4234	-86.9215	187	2019	ethanol	IL-IN
EK0353	Purdue University	IN	40.4234	-86.9215	187	2019	ethanol	IL-IN
EK0369	Lyman Woods	IL	41.8307	-88.0082	222	2019	ethanol	IL-IN
EK0393	Lyman Woods	IL	41.8307	-88.0082	222	2019	ethanol	IL-IN
EK0402	Lyman Woods	IL	41.8307	-88.0082	222	2019	ethanol	IL-IN
EK0491	Monsheen	ON	43.7816	-79.5889	151	2019	ethanol	ON
EK0597AB	Monsheen	ON	43.7816	-79.5889	151	2019	ethanol	ON
EK0607	Monsheen	ON	43.7816	-79.5889	151	2019	ethanol	ON
EK0620AB	Monsheen	ON	43.7816	-79.5889	151	2019	ethanol	ON
EK0631	Monsheen	ON	43.7816	-79.5889	151	2019	ethanol	ON
EK0639	Monsheen	ON	43.7816	-79.5889	151	2019	ethanol	ON
EK0644	Rainbow Creek Park	ON	43.7779	-79.6027	164	2019	ethanol	ON
EK0655	Forest Green Homes	ON	43.7781	-79.6001	164	2019	ethanol	ON
EK0659	Forest Green Homes	ON	43.7781	-79.6001	164	2019	ethanol	ON
EK0666	Rainbow Creek Park	ON	43.7781	-79.6001	164	2019	ethanol	ON
EK0993	Crooked Branch Park	TN	36.241	-86.6439	129	2019	ethanol	TN
EK1000	Oxmoor	AL	33.4357	-86.8649	211	2019	ethanol	AL
EK1002	River View Park	OH	41.7405	-81.0416	253	2019	ethanol	OH
EK1021	Hobby Park	NC	36.0333	-80.303	248	2019	ethanol	NC-VA
EK1024	Rocky Gap Rest Area	VA	37.2068	-81.1047	684	2019	ethanol	NC-VA
EK1025	Rocky Gap Rest Area	VA	37.2068	-81.1047	684	2019	ethanol	NC-VA
EK1034	Wake Forest Campus	NC	36.1344	-80.2782	291	2019	ethanol	NC-VA
EK1035	Wake Forest Campus	NC	36.1344	-80.2782	291	2019	ethanol	NC-VA
EK1060	Hobby Park	NC	36.0333	-80.303	248	2019	ethanol	NC-VA
EK1063	Peeler Park Greenway Trailhead	TN	36.1948	-86.6608	130	2019	ethanol	TN_KY
EK1080	Hathaway Park	NC	36.0915	-80.3022	262	2019	ethanol	NC-VA
EK1088	Orchard next to forestry farm	IL	40.4297	-86.9523	205	2019	ethanol	IL-IN
EK2055	Red Mountain Park	AL	33.4451	-86.8627	223	2019	ethanol	AL
F073	Durham	NH	43.1339	-70.9264	26	2017	ethanol	NH
F077	Durham	NH	43.1339	-70.9264	26	2017	ethanol	NH
G119	Durham	NH	43.1339	-70.9264	26	2017	ethanol	NH
G16142	Athens	GA	33.9519	-83.3576	220	2016	ethanol	GA
G16148	Athens	GA	33.9519	-83.3576	220	2016	ethanol	GA
G16149	Athens	GA	33.9519	-83.3576	220	2016	ethanol	GA
G16153	Athens	GA	33.9519	-83.3576	220	2016	ethanol	GA
G16162	Athens	GA	33.9519	-83.3576	220	2016	ethanol	GA
G16165	Athens	GA	33.9519	-83.3576	220	2016	ethanol	GA
G16168	Athens	GA	33.9519	-83.3576	220	2016	ethanol	GA
G16170	Athens	GA	33.9519	-83.3576	220	2016	ethanol	GA
G16180	Athens	GA	33.9519	-83.3576	220	2016	ethanol	GA
H153	Durham	NH	43.1339	-70.9264	26	2017	ethanol	NH
IN005	NA	IN	39.558	-84.899	311	2016	pinned	IL-IN
JL0141	Tuscaloosa	AL	33.1912	-87.4742	115	2017	pinned	AL
JL0165	Tuscaloosa	AL	33.1912	-87.4742	115	2017	pinned	AL
JL0350	Tuscaloosa	AL	33.1912	-87.4742	115	2017	pinned	AL
KY001	Garrard	KY	37.6413	-84.5641	288	2017	pinned	KY
KY002	Garrard	KY	37.6413	-84.5641	288	2017	pinned	KY
KY003	Garrard	KY	37.6413	-84.5641	288	2017	pinned	KY
M22	Durham	NH	43.1339	-70.9264	26	2017	ethanol	NH
M23	Durham	NH	43.1339	-70.9264	26	2017	ethanol	NH
M32	Durham	NH	43.1339	-70.9264	26	2017	ethanol	NH
MO148	Lake Ozark	MO	38.1986	-92.6388	223	2015	ethanol	MO
MO161AB	Lake Ozark	MO	38.1986	-92.6388	223	2015	ethanol	MO
MO179FB	Lake Ozark	MO	38.1986	-92.6388	223	2015	ethanol	MO
MO189FB	Lake Ozark	MO	38.1986	-92.6388	223	2015	ethanol	MO
MO205FB	Lake Ozark	MO	38.1986	-92.6388	223	2015	ethanol	MO
MO216	Lake Ozark	MO	38.1986	-92.6388	223	2015	ethanol	MO
MO229	Lake Ozark	MO	38.1986	-92.6388	223	2015	ethanol	MO
MO429MB	Lake Ozark	MO	38.1986	-92.6388	223	2015	ethanol	MO
MO442	Lake Ozark	MO	38.1986	-92.6388	223	2015	ethanol	MO
MO445	Lake Ozark	MO	38.1986	-92.6388	223	2015	ethanol	MO
PA001	Center County	PA	40.9485	-77.7676	222	2016	pinned	PA
PA002	Center County	PA	40.9485	-77.7676	222	2016	pinned	PA
PA003	Center County	PA	40.9485	-77.7676	222	2016	pinned	PA
PA004	Center County	PA	40.9485	-77.7676	222	2016	pinned	PA
PA005	Center County	PA	40.9485	-77.7676	222	2016	pinned	PA
PA006	Center County	PA	40.9485	-77.7676	222	2016	pinned	PA
PA007	Center County	PA	40.9485	-77.7676	222	2016	pinned	PA
PA008	Center County	PA	40.9485	-77.7676	222	2016	pinned	PA
PA009	Center County	PA	40.9485	-77.7676	222	2016	pinned	PA
PA010	Center County	PA	40.9485	-77.7676	222	2016	pinned	PA
VA001	Shenandoah	VA	38.4851	-78.625	306	2017	pinned	VA
VA002	Shenandoah	VA	38.4851	-78.625	306	2017	pinned	VA
VA003	Loudoun	VA	39.0321	-77.5945	109	2015	pinned	VA
VA005	Loudoun	VA	39.0321	-77.5945	109	2015	pinned	VA
VA006	Loudoun	VA	39.0321	-77.5945	109	2015	pinned	VA
VA007	Loudoun	VA	39.0321	-77.5945	109	2015	pinned	VA
VA011	Loudoun	VA	39.0321	-77.5945	109	2015	pinned	VA
VA012	Loudoun	VA	39.0321	-77.5945	109	2015	pinned	VA
VA013	Loudoun	VA	39.0321	-77.5945	109	2015	pinned	VA
WF182	Durham	NH	43.1339	-70.9264	26	2017	ethanol	NH
WI001	Forest County	WI	45.6704	-88.8376	487	2018	pinned	WI
WI002	Florence County	WI	45.8162	-88.3548	410	2018	pinned	WI
WI003	Forest County	WI	45.6704	-88.8376	487	2018	pinned	WI
WI005	Florence County	WI	45.8162	-88.3548	410	2018	pinned	WI
WI006	Florence County	WI	45.8162	-88.3548	410	2018	pinned	WI
WI007	Florence County	WI	45.8162	-88.3548	410	2018	pinned	WI
WI008	Forest County	WI	45.6704	-88.8376	487	2018	pinned	WI
WI009	Oconto	WI	44.8872	-87.8645	180	2018	pinned	WI
WI010	Oconto	WI	44.8872	-87.8645	180	2018	pinned	WI
WI011	Forest County	WI	44.8872	-87.8645	180	2018	pinned	WI
M02	Durham	NH	43.1339	-70.9264	26	2017	ethanol	NH
EK1062	Peeler Park Greenway Trailhead	TN	36.1948	-86.6608	130	2019	ethanol	TN

## Sheet: TableS2. Outlier SNPs
Table S2. Outlier SNPs identified using four different methods. Outlier SNPs that were detected by multiple methods and/or were associated with multiple covariables appear multiple times in this table.
CHROM	POS	Method	Covariable
Scaffold_7	1457239	BayeScan	NA
Scaffold_7	3528284	BayeScan	NA
Scaffold_7	4453845	BayeScan	NA
Scaffold_7	11385412	BayeScan	NA
Scaffold_6	7044269	BayeScan	NA
Scaffold_6	11139399	BayeScan	NA
Scaffold_1	4213989	BayeScan	NA
Scaffold_1	4280129	BayeScan	NA
Scaffold_1	4356518	BayeScan	NA
Scaffold_1	4507640	BayeScan	NA
Scaffold_1	4549415	BayeScan	NA
Scaffold_1	4600908	BayeScan	NA
Scaffold_1	4600786	BayeScan	NA
Scaffold_1	4606664	BayeScan	NA
Scaffold_1	4668602	BayeScan	NA
Scaffold_1	5170113	BayeScan	NA
Scaffold_1	5259176	BayeScan	NA
Scaffold_1	5328650	BayeScan	NA
Scaffold_1	5540966	BayeScan	NA
Scaffold_1	5738995	BayeScan	NA
Scaffold_1	6085769	BayeScan	NA
Scaffold_1	9081490	BayeScan	NA
Scaffold_1	11474586	BayeScan	NA
Scaffold_1	13212025	BayeScan	NA
Scaffold_1	17378627	BayeScan	NA
Scaffold_1	17400972	BayeScan	NA
Scaffold_1	18124080	BayeScan	NA
Scaffold_1	18187112	BayeScan	NA
Scaffold_1	18246110	BayeScan	NA
Scaffold_1	18304242	BayeScan	NA
Scaffold_1	18316037	BayeScan	NA
Scaffold_1	18401015	BayeScan	NA
Scaffold_1	18444442	BayeScan	NA
Scaffold_1	18492518	BayeScan	NA
Scaffold_1	18495934	BayeScan	NA
Scaffold_1	18516777	BayeScan	NA
Scaffold_1	18527704	BayeScan	NA
Scaffold_1	18535435	BayeScan	NA
Scaffold_1	18546864	BayeScan	NA
Scaffold_1	18575932	BayeScan	NA
Scaffold_1	18575862	BayeScan	NA
Scaffold_1	18587234	BayeScan	NA
Scaffold_1	18614779	BayeScan	NA
Scaffold_1	18617710	BayeScan	NA
Scaffold_1	18636996	BayeScan	NA
Scaffold_1	18639068	BayeScan	NA
Scaffold_1	18639478	BayeScan	NA
Scaffold_9	1287776	BayeScan	NA
Scaffold_9	3453312	BayeScan	NA
Scaffold_9	8772719	BayeScan	NA
Scaffold_2	1275849	BayeScan	NA
Scaffold_2	8567007	BayeScan	NA
Scaffold_3	4736212	BayeScan	NA
Scaffold_3	6937343	BayeScan	NA
Scaffold_3	7103673	BayeScan	NA
Scaffold_3	7659503	BayeScan	NA
Scaffold_3	12172435	BayeScan	NA
Scaffold_3	12741967	BayeScan	NA
Scaffold_3	12743744	BayeScan	NA
Scaffold_3	13042903	BayeScan	NA
Scaffold_3	14179122	BayeScan	NA
Scaffold_4	4379900	BayeScan	NA
Scaffold_4	9486138	BayeScan	NA
Scaffold_4	12434543	BayeScan	NA
Scaffold_5	175120	BayeScan	NA
Scaffold_5	192261	BayeScan	NA
Scaffold_5	197721	BayeScan	NA
Scaffold_5	449725	BayeScan	NA
Scaffold_5	11232742	BayeScan	NA
Scaffold_5	12062112	BayeScan	NA
Scaffold_8	326003	BayeScan	NA
Scaffold_8	366214	BayeScan	NA
Scaffold_8	9054902	BayeScan	NA
Scaffold_10	198374	BayeScan	NA
Scaffold_10	5644518	BayeScan	NA
Scaffold_10	6765119	BayeScan	NA
Scaffold_10	9830115	BayeScan	NA
Scaffold_11	213545	BayeScan	NA
Scaffold_11	436942	BayeScan	NA
Scaffold_11	2344503	BayeScan	NA
Scaffold_11	3280333	BayeScan	NA
Scaffold_11	3935564	BayeScan	NA
Scaffold_11	4215473	BayeScan	NA
Scaffold_11	6819014	BayeScan	NA
Scaffold_11	7439000	BayeScan	NA
Scaffold_11	7634144	BayeScan	NA
Scaffold_11	7747645	BayeScan	NA
Scaffold_11	8421930	BayeScan	NA
Scaffold_12	1460039	BayeScan	NA
Scaffold_14	53709	BayeScan	NA
Scaffold_7	460947	pcadapt	NA
Scaffold_7	636915	pcadapt	NA
Scaffold_7	1156375	pcadapt	NA
Scaffold_7	1240664	pcadapt	NA
Scaffold_7	1275129	pcadapt	NA
Scaffold_7	1363213	pcadapt	NA
Scaffold_7	1385336	pcadapt	NA
Scaffold_7	1391064	pcadapt	NA
Scaffold_7	1411645	pcadapt	NA
Scaffold_7	1431406	pcadapt	NA
Scaffold_7	1450301	pcadapt	NA
Scaffold_7	1457239	pcadapt	NA
Scaffold_7	1747478	pcadapt	NA
Scaffold_7	1792714	pcadapt	NA
Scaffold_7	1805313	pcadapt	NA
Scaffold_7	1822114	pcadapt	NA
Scaffold_7	1832298	pcadapt	NA
Scaffold_7	2517881	pcadapt	NA
Scaffold_7	2609334	pcadapt	NA
Scaffold_7	2699421	pcadapt	NA
Scaffold_7	3425291	pcadapt	NA
Scaffold_7	3504250	pcadapt	NA
Scaffold_7	3528284	pcadapt	NA
Scaffold_7	3812420	pcadapt	NA
Scaffold_7	4114903	pcadapt	NA
Scaffold_7	4182170	pcadapt	NA
Scaffold_7	4186723	pcadapt	NA
Scaffold_7	4453845	pcadapt	NA
Scaffold_7	4589787	pcadapt	NA
Scaffold_7	4682672	pcadapt	NA
Scaffold_7	4751744	pcadapt	NA
Scaffold_7	5144232	pcadapt	NA
Scaffold_7	5204980	pcadapt	NA
Scaffold_7	5336048	pcadapt	NA
Scaffold_7	5608696	pcadapt	NA
Scaffold_7	5764895	pcadapt	NA
Scaffold_7	5944969	pcadapt	NA
Scaffold_7	6651575	pcadapt	NA
Scaffold_7	6651472	pcadapt	NA
Scaffold_7	6793585	pcadapt	NA
Scaffold_7	6863632	pcadapt	NA
Scaffold_7	7163367	pcadapt	NA
Scaffold_7	7163318	pcadapt	NA
Scaffold_7	7180917	pcadapt	NA
Scaffold_7	7207652	pcadapt	NA
Scaffold_7	7335717	pcadapt	NA
Scaffold_7	7465514	pcadapt	NA
Scaffold_7	8150553	pcadapt	NA
Scaffold_7	8153971	pcadapt	NA
Scaffold_7	8155697	pcadapt	NA
Scaffold_7	8220544	pcadapt	NA
Scaffold_7	8298166	pcadapt	NA
Scaffold_7	8331669	pcadapt	NA
Scaffold_7	8375341	pcadapt	NA
Scaffold_7	8550358	pcadapt	NA
Scaffold_7	8951035	pcadapt	NA
Scaffold_7	9232048	pcadapt	NA
Scaffold_7	9430812	pcadapt	NA
Scaffold_7	10579511	pcadapt	NA
Scaffold_7	11072747	pcadapt	NA
Scaffold_7	11134154	pcadapt	NA
Scaffold_7	11138283	pcadapt	NA
Scaffold_7	11161823	pcadapt	NA
Scaffold_7	11165865	pcadapt	NA
Scaffold_7	11274547	pcadapt	NA
Scaffold_7	11375613	pcadapt	NA
Scaffold_7	11385412	pcadapt	NA
Scaffold_7	11436481	pcadapt	NA
Scaffold_7	11477086	pcadapt	NA
Scaffold_6	175940	pcadapt	NA
Scaffold_6	180257	pcadapt	NA
Scaffold_6	243918	pcadapt	NA
Scaffold_6	268086	pcadapt	NA
Scaffold_6	371065	pcadapt	NA
Scaffold_6	370943	pcadapt	NA
Scaffold_6	406929	pcadapt	NA
Scaffold_6	415786	pcadapt	NA
Scaffold_6	432026	pcadapt	NA
Scaffold_6	476294	pcadapt	NA
Scaffold_6	521507	pcadapt	NA
Scaffold_6	585606	pcadapt	NA
Scaffold_6	654448	pcadapt	NA
Scaffold_6	728526	pcadapt	NA
Scaffold_6	730912	pcadapt	NA
Scaffold_6	820405	pcadapt	NA
Scaffold_6	1640585	pcadapt	NA
Scaffold_6	1654564	pcadapt	NA
Scaffold_6	2083679	pcadapt	NA
Scaffold_6	2393619	pcadapt	NA
Scaffold_6	2553828	pcadapt	NA
Scaffold_6	2657251	pcadapt	NA
Scaffold_6	2798980	pcadapt	NA
Scaffold_6	2857492	pcadapt	NA
Scaffold_6	3249186	pcadapt	NA
Scaffold_6	3279668	pcadapt	NA
Scaffold_6	3307482	pcadapt	NA
Scaffold_6	3318053	pcadapt	NA
Scaffold_6	3468370	pcadapt	NA
Scaffold_6	3475575	pcadapt	NA
Scaffold_6	3549835	pcadapt	NA
Scaffold_6	3638093	pcadapt	NA
Scaffold_6	4919822	pcadapt	NA
Scaffold_6	5050165	pcadapt	NA
Scaffold_6	5306064	pcadapt	NA
Scaffold_6	6246368	pcadapt	NA
Scaffold_6	7044269	pcadapt	NA
Scaffold_6	7119972	pcadapt	NA
Scaffold_6	7656751	pcadapt	NA
Scaffold_6	7733569	pcadapt	NA
Scaffold_6	8419610	pcadapt	NA
Scaffold_6	8549553	pcadapt	NA
Scaffold_6	9489736	pcadapt	NA
Scaffold_6	10038578	pcadapt	NA
Scaffold_6	10853455	pcadapt	NA
Scaffold_6	10877191	pcadapt	NA
Scaffold_6	11009093	pcadapt	NA
Scaffold_6	11104031	pcadapt	NA
Scaffold_6	11139399	pcadapt	NA
Scaffold_6	11156034	pcadapt	NA
Scaffold_6	11361143	pcadapt	NA
Scaffold_1	132179	pcadapt	NA
Scaffold_1	361995	pcadapt	NA
Scaffold_1	411638	pcadapt	NA
Scaffold_1	638748	pcadapt	NA
Scaffold_1	856372	pcadapt	NA
Scaffold_1	969485	pcadapt	NA
Scaffold_1	1148101	pcadapt	NA
Scaffold_1	1309594	pcadapt	NA
Scaffold_1	1572140	pcadapt	NA
Scaffold_1	1627605	pcadapt	NA
Scaffold_1	1750252	pcadapt	NA
Scaffold_1	1757828	pcadapt	NA
Scaffold_1	1839486	pcadapt	NA
Scaffold_1	2075439	pcadapt	NA
Scaffold_1	2370967	pcadapt	NA
Scaffold_1	2521280	pcadapt	NA
Scaffold_1	3630066	pcadapt	NA
Scaffold_1	3892813	pcadapt	NA
Scaffold_1	4036557	pcadapt	NA
Scaffold_1	4213989	pcadapt	NA
Scaffold_1	4507710	pcadapt	NA
Scaffold_1	4549415	pcadapt	NA
Scaffold_1	4600908	pcadapt	NA
Scaffold_1	4661020	pcadapt	NA
Scaffold_1	5170113	pcadapt	NA
Scaffold_1	5259176	pcadapt	NA
Scaffold_1	5313073	pcadapt	NA
Scaffold_1	5426724	pcadapt	NA
Scaffold_1	5440989	pcadapt	NA
Scaffold_1	5738995	pcadapt	NA
Scaffold_1	6085769	pcadapt	NA
Scaffold_1	7771030	pcadapt	NA
Scaffold_1	7829418	pcadapt	NA
Scaffold_1	8328623	pcadapt	NA
Scaffold_1	8551460	pcadapt	NA
Scaffold_1	9081243	pcadapt	NA
Scaffold_1	9678853	pcadapt	NA
Scaffold_1	10107409	pcadapt	NA
Scaffold_1	10460807	pcadapt	NA
Scaffold_1	10675666	pcadapt	NA
Scaffold_1	11474586	pcadapt	NA
Scaffold_1	12145421	pcadapt	NA
Scaffold_1	12426177	pcadapt	NA
Scaffold_1	13212025	pcadapt	NA
Scaffold_1	13471670	pcadapt	NA
Scaffold_1	13536016	pcadapt	NA
Scaffold_1	13536764	pcadapt	NA
Scaffold_1	13558923	pcadapt	NA
Scaffold_1	14371546	pcadapt	NA
Scaffold_1	14933111	pcadapt	NA
Scaffold_1	15520621	pcadapt	NA
Scaffold_1	15897302	pcadapt	NA
Scaffold_1	15919738	pcadapt	NA
Scaffold_1	16545384	pcadapt	NA
Scaffold_1	16923358	pcadapt	NA
Scaffold_1	17400972	pcadapt	NA
Scaffold_1	17963113	pcadapt	NA
Scaffold_1	18184339	pcadapt	NA
Scaffold_1	18194757	pcadapt	NA
Scaffold_1	18227617	pcadapt	NA
Scaffold_1	18304242	pcadapt	NA
Scaffold_1	18401015	pcadapt	NA
Scaffold_1	18464497	pcadapt	NA
Scaffold_1	18486024	pcadapt	NA
Scaffold_1	18492518	pcadapt	NA
Scaffold_1	18495934	pcadapt	NA
Scaffold_1	18516777	pcadapt	NA
Scaffold_1	18527704	pcadapt	NA
Scaffold_1	18535435	pcadapt	NA
Scaffold_1	18546864	pcadapt	NA
Scaffold_1	18575862	pcadapt	NA
Scaffold_1	18617710	pcadapt	NA
Scaffold_9	500126	pcadapt	NA
Scaffold_9	636525	pcadapt	NA
Scaffold_9	813000	pcadapt	NA
Scaffold_9	829502	pcadapt	NA
Scaffold_9	856970	pcadapt	NA
Scaffold_9	858820	pcadapt	NA
Scaffold_9	990867	pcadapt	NA
Scaffold_9	991730	pcadapt	NA
Scaffold_9	992658	pcadapt	NA
Scaffold_9	1031098	pcadapt	NA
Scaffold_9	1037549	pcadapt	NA
Scaffold_9	1075254	pcadapt	NA
Scaffold_9	1117031	pcadapt	NA
Scaffold_9	1128602	pcadapt	NA
Scaffold_9	1174102	pcadapt	NA
Scaffold_9	1210375	pcadapt	NA
Scaffold_9	1286169	pcadapt	NA
Scaffold_9	1287776	pcadapt	NA
Scaffold_9	1377545	pcadapt	NA
Scaffold_9	1413510	pcadapt	NA
Scaffold_9	1436173	pcadapt	NA
Scaffold_9	1436263	pcadapt	NA
Scaffold_9	1452188	pcadapt	NA
Scaffold_9	1454875	pcadapt	NA
Scaffold_9	1502625	pcadapt	NA
Scaffold_9	1550247	pcadapt	NA
Scaffold_9	1556980	pcadapt	NA
Scaffold_9	1565812	pcadapt	NA
Scaffold_9	1572269	pcadapt	NA
Scaffold_9	1971055	pcadapt	NA
Scaffold_9	2091969	pcadapt	NA
Scaffold_9	2328280	pcadapt	NA
Scaffold_9	2565053	pcadapt	NA
Scaffold_9	2771372	pcadapt	NA
Scaffold_9	2950478	pcadapt	NA
Scaffold_9	3060690	pcadapt	NA
Scaffold_9	3341371	pcadapt	NA
Scaffold_9	3396444	pcadapt	NA
Scaffold_9	3396373	pcadapt	NA
Scaffold_9	3453312	pcadapt	NA
Scaffold_9	3453614	pcadapt	NA
Scaffold_9	3627344	pcadapt	NA
Scaffold_9	4411880	pcadapt	NA
Scaffold_9	4570305	pcadapt	NA
Scaffold_9	4837909	pcadapt	NA
Scaffold_9	4861304	pcadapt	NA
Scaffold_9	4996014	pcadapt	NA
Scaffold_9	5250170	pcadapt	NA
Scaffold_9	6191924	pcadapt	NA
Scaffold_9	6421604	pcadapt	NA
Scaffold_9	6847519	pcadapt	NA
Scaffold_9	6994337	pcadapt	NA
Scaffold_9	7245472	pcadapt	NA
Scaffold_9	7596086	pcadapt	NA
Scaffold_9	7613224	pcadapt	NA
Scaffold_9	7613108	pcadapt	NA
Scaffold_9	7697203	pcadapt	NA
Scaffold_9	8000205	pcadapt	NA
Scaffold_9	8402189	pcadapt	NA
Scaffold_9	8772719	pcadapt	NA
Scaffold_9	9178828	pcadapt	NA
Scaffold_9	9182644	pcadapt	NA
Scaffold_9	9261381	pcadapt	NA
Scaffold_9	9491185	pcadapt	NA
Scaffold_9	9922598	pcadapt	NA
Scaffold_9	9946769	pcadapt	NA
Scaffold_9	10022936	pcadapt	NA
Scaffold_9	10076763	pcadapt	NA
Scaffold_9	10160353	pcadapt	NA
Scaffold_9	10216311	pcadapt	NA
Scaffold_9	10263442	pcadapt	NA
Scaffold_9	10383121	pcadapt	NA
Scaffold_9	10427189	pcadapt	NA
Scaffold_9	10513384	pcadapt	NA
Scaffold_9	10513328	pcadapt	NA
Scaffold_13	69688	pcadapt	NA
Scaffold_13	178377	pcadapt	NA
Scaffold_13	214518	pcadapt	NA
Scaffold_13	383372	pcadapt	NA
Scaffold_13	794450	pcadapt	NA
Scaffold_13	824344	pcadapt	NA
Scaffold_13	863906	pcadapt	NA
Scaffold_13	906800	pcadapt	NA
Scaffold_13	995230	pcadapt	NA
Scaffold_13	3908508	pcadapt	NA
Scaffold_13	3908446	pcadapt	NA
Scaffold_13	4043272	pcadapt	NA
Scaffold_13	4174142	pcadapt	NA
Scaffold_13	4617356	pcadapt	NA
Scaffold_13	7402054	pcadapt	NA
Scaffold_2	68546	pcadapt	NA
Scaffold_2	88213	pcadapt	NA
Scaffold_2	100052	pcadapt	NA
Scaffold_2	100006	pcadapt	NA
Scaffold_2	101468	pcadapt	NA
Scaffold_2	113845	pcadapt	NA
Scaffold_2	141697	pcadapt	NA
Scaffold_2	144282	pcadapt	NA
Scaffold_2	148076	pcadapt	NA
Scaffold_2	150234	pcadapt	NA
Scaffold_2	231909	pcadapt	NA
Scaffold_2	268712	pcadapt	NA
Scaffold_2	270822	pcadapt	NA
Scaffold_2	360531	pcadapt	NA
Scaffold_2	392413	pcadapt	NA
Scaffold_2	444160	pcadapt	NA
Scaffold_2	452822	pcadapt	NA
Scaffold_2	528360	pcadapt	NA
Scaffold_2	761537	pcadapt	NA
Scaffold_2	838314	pcadapt	NA
Scaffold_2	865129	pcadapt	NA
Scaffold_2	882244	pcadapt	NA
Scaffold_2	970849	pcadapt	NA
Scaffold_2	1056823	pcadapt	NA
Scaffold_2	1227067	pcadapt	NA
Scaffold_2	1275849	pcadapt	NA
Scaffold_2	1296486	pcadapt	NA
Scaffold_2	1378143	pcadapt	NA
Scaffold_2	1513503	pcadapt	NA
Scaffold_2	1536809	pcadapt	NA
Scaffold_2	2011174	pcadapt	NA
Scaffold_2	2075389	pcadapt	NA
Scaffold_2	2342137	pcadapt	NA
Scaffold_2	2617969	pcadapt	NA
Scaffold_2	2651572	pcadapt	NA
Scaffold_2	2727741	pcadapt	NA
Scaffold_2	2858581	pcadapt	NA
Scaffold_2	3319155	pcadapt	NA
Scaffold_2	3510863	pcadapt	NA
Scaffold_2	3610758	pcadapt	NA
Scaffold_2	3635141	pcadapt	NA
Scaffold_2	3847268	pcadapt	NA
Scaffold_2	4159202	pcadapt	NA
Scaffold_2	4264652	pcadapt	NA
Scaffold_2	4493962	pcadapt	NA
Scaffold_2	4574238	pcadapt	NA
Scaffold_2	4581065	pcadapt	NA
Scaffold_2	4780081	pcadapt	NA
Scaffold_2	4906651	pcadapt	NA
Scaffold_2	5163116	pcadapt	NA
Scaffold_2	5177092	pcadapt	NA
Scaffold_2	5644030	pcadapt	NA
Scaffold_2	6279291	pcadapt	NA
Scaffold_2	6786933	pcadapt	NA
Scaffold_2	7077938	pcadapt	NA
Scaffold_2	7119412	pcadapt	NA
Scaffold_2	7156520	pcadapt	NA
Scaffold_2	7369308	pcadapt	NA
Scaffold_2	7703161	pcadapt	NA
Scaffold_2	7832960	pcadapt	NA
Scaffold_2	7987718	pcadapt	NA
Scaffold_2	8076992	pcadapt	NA
Scaffold_2	8305612	pcadapt	NA
Scaffold_2	8521238	pcadapt	NA
Scaffold_2	8567007	pcadapt	NA
Scaffold_2	8603347	pcadapt	NA
Scaffold_2	8686126	pcadapt	NA
Scaffold_2	8941561	pcadapt	NA
Scaffold_2	8990427	pcadapt	NA
Scaffold_2	9202799	pcadapt	NA
Scaffold_2	9272004	pcadapt	NA
Scaffold_2	9366691	pcadapt	NA
Scaffold_2	9837827	pcadapt	NA
Scaffold_2	9895895	pcadapt	NA
Scaffold_2	10000828	pcadapt	NA
Scaffold_2	10118290	pcadapt	NA
Scaffold_2	10254159	pcadapt	NA
Scaffold_2	10499009	pcadapt	NA
Scaffold_2	10548064	pcadapt	NA
Scaffold_2	10552291	pcadapt	NA
Scaffold_2	10565788	pcadapt	NA
Scaffold_2	10693606	pcadapt	NA
Scaffold_2	10847753	pcadapt	NA
Scaffold_2	10931070	pcadapt	NA
Scaffold_2	11294063	pcadapt	NA
Scaffold_2	11370098	pcadapt	NA
Scaffold_2	11468897	pcadapt	NA
Scaffold_2	11478329	pcadapt	NA
Scaffold_2	11521072	pcadapt	NA
Scaffold_2	12136890	pcadapt	NA
Scaffold_2	12882234	pcadapt	NA
Scaffold_2	13191604	pcadapt	NA
Scaffold_2	13364719	pcadapt	NA
Scaffold_2	13655868	pcadapt	NA
Scaffold_2	13927550	pcadapt	NA
Scaffold_2	13964473	pcadapt	NA
Scaffold_2	14077285	pcadapt	NA
Scaffold_2	14116168	pcadapt	NA
Scaffold_2	14156949	pcadapt	NA
Scaffold_2	14406230	pcadapt	NA
Scaffold_2	14453791	pcadapt	NA
Scaffold_2	14683275	pcadapt	NA
Scaffold_2	14849766	pcadapt	NA
Scaffold_2	14849684	pcadapt	NA
Scaffold_2	15094481	pcadapt	NA
Scaffold_2	15323685	pcadapt	NA
Scaffold_2	15561217	pcadapt	NA
Scaffold_2	15561089	pcadapt	NA
Scaffold_2	15570876	pcadapt	NA
Scaffold_2	15629686	pcadapt	NA
Scaffold_2	15646553	pcadapt	NA
Scaffold_2	15743535	pcadapt	NA
Scaffold_2	15841975	pcadapt	NA
Scaffold_2	15985417	pcadapt	NA
Scaffold_2	16015271	pcadapt	NA
Scaffold_2	16017562	pcadapt	NA
Scaffold_2	16026154	pcadapt	NA
Scaffold_2	16027576	pcadapt	NA
Scaffold_2	16029011	pcadapt	NA
Scaffold_2	16215183	pcadapt	NA
Scaffold_2	16247671	pcadapt	NA
Scaffold_2	16310041	pcadapt	NA
Scaffold_2	16335911	pcadapt	NA
Scaffold_2	16335778	pcadapt	NA
Scaffold_2	16348253	pcadapt	NA
Scaffold_2	16348195	pcadapt	NA
Scaffold_2	16384055	pcadapt	NA
Scaffold_2	16391244	pcadapt	NA
Scaffold_2	16421878	pcadapt	NA
Scaffold_2	16457790	pcadapt	NA
Scaffold_2	16535520	pcadapt	NA
Scaffold_3	117100	pcadapt	NA
Scaffold_3	167210	pcadapt	NA
Scaffold_3	198539	pcadapt	NA
Scaffold_3	254750	pcadapt	NA
Scaffold_3	264264	pcadapt	NA
Scaffold_3	276402	pcadapt	NA
Scaffold_3	403228	pcadapt	NA
Scaffold_3	403159	pcadapt	NA
Scaffold_3	414009	pcadapt	NA
Scaffold_3	430365	pcadapt	NA
Scaffold_3	469901	pcadapt	NA
Scaffold_3	493587	pcadapt	NA
Scaffold_3	639262	pcadapt	NA
Scaffold_3	659107	pcadapt	NA
Scaffold_3	717428	pcadapt	NA
Scaffold_3	717310	pcadapt	NA
Scaffold_3	735468	pcadapt	NA
Scaffold_3	816135	pcadapt	NA
Scaffold_3	830054	pcadapt	NA
Scaffold_3	839471	pcadapt	NA
Scaffold_3	842028	pcadapt	NA
Scaffold_3	841908	pcadapt	NA
Scaffold_3	887874	pcadapt	NA
Scaffold_3	962469	pcadapt	NA
Scaffold_3	1092343	pcadapt	NA
Scaffold_3	1631072	pcadapt	NA
Scaffold_3	1674363	pcadapt	NA
Scaffold_3	1686388	pcadapt	NA
Scaffold_3	1686307	pcadapt	NA
Scaffold_3	1719947	pcadapt	NA
Scaffold_3	2005453	pcadapt	NA
Scaffold_3	2170163	pcadapt	NA
Scaffold_3	2330646	pcadapt	NA
Scaffold_3	2699554	pcadapt	NA
Scaffold_3	2740138	pcadapt	NA
Scaffold_3	2791335	pcadapt	NA
Scaffold_3	2933784	pcadapt	NA
Scaffold_3	3137924	pcadapt	NA
Scaffold_3	4085886	pcadapt	NA
Scaffold_3	4215708	pcadapt	NA
Scaffold_3	4355093	pcadapt	NA
Scaffold_3	4736212	pcadapt	NA
Scaffold_3	4737358	pcadapt	NA
Scaffold_3	6061147	pcadapt	NA
Scaffold_3	6096817	pcadapt	NA
Scaffold_3	6496524	pcadapt	NA
Scaffold_3	6937208	pcadapt	NA
Scaffold_3	7103673	pcadapt	NA
Scaffold_3	7241845	pcadapt	NA
Scaffold_3	7303317	pcadapt	NA
Scaffold_3	7492998	pcadapt	NA
Scaffold_3	7559201	pcadapt	NA
Scaffold_3	7599506	pcadapt	NA
Scaffold_3	7659503	pcadapt	NA
Scaffold_3	7880775	pcadapt	NA
Scaffold_3	7987988	pcadapt	NA
Scaffold_3	8371888	pcadapt	NA
Scaffold_3	9147112	pcadapt	NA
Scaffold_3	9903777	pcadapt	NA
Scaffold_3	10030053	pcadapt	NA
Scaffold_3	10171507	pcadapt	NA
Scaffold_3	10326764	pcadapt	NA
Scaffold_3	10798064	pcadapt	NA
Scaffold_3	11088665	pcadapt	NA
Scaffold_3	11152184	pcadapt	NA
Scaffold_3	11474936	pcadapt	NA
Scaffold_3	11564450	pcadapt	NA
Scaffold_3	11574170	pcadapt	NA
Scaffold_3	11636470	pcadapt	NA
Scaffold_3	12162252	pcadapt	NA
Scaffold_3	12165617	pcadapt	NA
Scaffold_3	12168880	pcadapt	NA
Scaffold_3	12172435	pcadapt	NA
Scaffold_3	12172394	pcadapt	NA
Scaffold_3	12178755	pcadapt	NA
Scaffold_3	12179329	pcadapt	NA
Scaffold_3	12200932	pcadapt	NA
Scaffold_3	12204542	pcadapt	NA
Scaffold_3	12204943	pcadapt	NA
Scaffold_3	12207447	pcadapt	NA
Scaffold_3	12576791	pcadapt	NA
Scaffold_3	12611222	pcadapt	NA
Scaffold_3	12722972	pcadapt	NA
Scaffold_3	12741967	pcadapt	NA
Scaffold_3	12743865	pcadapt	NA
Scaffold_3	12743744	pcadapt	NA
Scaffold_3	12749672	pcadapt	NA
Scaffold_3	12773511	pcadapt	NA
Scaffold_3	12775054	pcadapt	NA
Scaffold_3	12805054	pcadapt	NA
Scaffold_3	12807834	pcadapt	NA
Scaffold_3	12826902	pcadapt	NA
Scaffold_3	13042903	pcadapt	NA
Scaffold_3	13044380	pcadapt	NA
Scaffold_3	13073295	pcadapt	NA
Scaffold_3	13088655	pcadapt	NA
Scaffold_3	13303867	pcadapt	NA
Scaffold_3	13319524	pcadapt	NA
Scaffold_3	13365064	pcadapt	NA
Scaffold_3	13426463	pcadapt	NA
Scaffold_3	13532807	pcadapt	NA
Scaffold_3	13917658	pcadapt	NA
Scaffold_3	14109824	pcadapt	NA
Scaffold_3	14163262	pcadapt	NA
Scaffold_3	14179122	pcadapt	NA
Scaffold_3	14254585	pcadapt	NA
Scaffold_3	14548362	pcadapt	NA
Scaffold_3	14563630	pcadapt	NA
Scaffold_4	169620	pcadapt	NA
Scaffold_4	173107	pcadapt	NA
Scaffold_4	445436	pcadapt	NA
Scaffold_4	654370	pcadapt	NA
Scaffold_4	3647554	pcadapt	NA
Scaffold_4	4114651	pcadapt	NA
Scaffold_4	4379900	pcadapt	NA
Scaffold_4	4422931	pcadapt	NA
Scaffold_4	4461856	pcadapt	NA
Scaffold_4	4644717	pcadapt	NA
Scaffold_4	4666481	pcadapt	NA
Scaffold_4	4741681	pcadapt	NA
Scaffold_4	5411607	pcadapt	NA
Scaffold_4	5586846	pcadapt	NA
Scaffold_4	5641764	pcadapt	NA
Scaffold_4	6970860	pcadapt	NA
Scaffold_4	7725198	pcadapt	NA
Scaffold_4	7896059	pcadapt	NA
Scaffold_4	9429916	pcadapt	NA
Scaffold_4	9462659	pcadapt	NA
Scaffold_4	9486138	pcadapt	NA
Scaffold_4	9637417	pcadapt	NA
Scaffold_4	9861437	pcadapt	NA
Scaffold_4	9861392	pcadapt	NA
Scaffold_4	9983372	pcadapt	NA
Scaffold_4	10463449	pcadapt	NA
Scaffold_4	10693889	pcadapt	NA
Scaffold_4	10766048	pcadapt	NA
Scaffold_4	10807308	pcadapt	NA
Scaffold_4	10940277	pcadapt	NA
Scaffold_4	10961942	pcadapt	NA
Scaffold_4	11021545	pcadapt	NA
Scaffold_4	11025516	pcadapt	NA
Scaffold_4	11319254	pcadapt	NA
Scaffold_4	11337377	pcadapt	NA
Scaffold_4	11445656	pcadapt	NA
Scaffold_4	11551606	pcadapt	NA
Scaffold_4	11555320	pcadapt	NA
Scaffold_4	11578062	pcadapt	NA
Scaffold_4	11771785	pcadapt	NA
Scaffold_4	11877906	pcadapt	NA
Scaffold_4	11884737	pcadapt	NA
Scaffold_4	11987132	pcadapt	NA
Scaffold_4	12002556	pcadapt	NA
Scaffold_4	12005776	pcadapt	NA
Scaffold_4	12009791	pcadapt	NA
Scaffold_4	12013111	pcadapt	NA
Scaffold_4	12060989	pcadapt	NA
Scaffold_4	12434543	pcadapt	NA
Scaffold_4	12627235	pcadapt	NA
Scaffold_4	12633323	pcadapt	NA
Scaffold_4	12726888	pcadapt	NA
Scaffold_4	12739902	pcadapt	NA
Scaffold_4	12741617	pcadapt	NA
Scaffold_4	12750069	pcadapt	NA
Scaffold_4	12761514	pcadapt	NA
Scaffold_4	13002895	pcadapt	NA
Scaffold_4	13016485	pcadapt	NA
Scaffold_4	13016345	pcadapt	NA
Scaffold_4	13028154	pcadapt	NA
Scaffold_4	13105648	pcadapt	NA
Scaffold_4	13110048	pcadapt	NA
Scaffold_4	13114641	pcadapt	NA
Scaffold_4	13141037	pcadapt	NA
Scaffold_4	13366766	pcadapt	NA
Scaffold_4	13367242	pcadapt	NA
Scaffold_4	13765175	pcadapt	NA
Scaffold_5	49827	pcadapt	NA
Scaffold_5	74832	pcadapt	NA
Scaffold_5	125412	pcadapt	NA
Scaffold_5	125327	pcadapt	NA
Scaffold_5	197721	pcadapt	NA
Scaffold_5	199454	pcadapt	NA
Scaffold_5	223269	pcadapt	NA
Scaffold_5	256735	pcadapt	NA
Scaffold_5	307116	pcadapt	NA
Scaffold_5	402070	pcadapt	NA
Scaffold_5	449725	pcadapt	NA
Scaffold_5	2278734	pcadapt	NA
Scaffold_5	2486876	pcadapt	NA
Scaffold_5	2898896	pcadapt	NA
Scaffold_5	3793016	pcadapt	NA
Scaffold_5	3827086	pcadapt	NA
Scaffold_5	3958520	pcadapt	NA
Scaffold_5	3998787	pcadapt	NA
Scaffold_5	4752013	pcadapt	NA
Scaffold_5	4762977	pcadapt	NA
Scaffold_5	4773745	pcadapt	NA
Scaffold_5	5091852	pcadapt	NA
Scaffold_5	5826758	pcadapt	NA
Scaffold_5	5839721	pcadapt	NA
Scaffold_5	7212741	pcadapt	NA
Scaffold_5	8523733	pcadapt	NA
Scaffold_5	8917525	pcadapt	NA
Scaffold_5	9116033	pcadapt	NA
Scaffold_5	9173115	pcadapt	NA
Scaffold_5	9234750	pcadapt	NA
Scaffold_5	9718409	pcadapt	NA
Scaffold_5	9987988	pcadapt	NA
Scaffold_5	10630298	pcadapt	NA
Scaffold_5	11232742	pcadapt	NA
Scaffold_5	11403503	pcadapt	NA
Scaffold_5	11436620	pcadapt	NA
Scaffold_5	11931299	pcadapt	NA
Scaffold_5	12062112	pcadapt	NA
Scaffold_5	12251921	pcadapt	NA
Scaffold_5	12401374	pcadapt	NA
Scaffold_8	99454	pcadapt	NA
Scaffold_8	198639	pcadapt	NA
Scaffold_8	210414	pcadapt	NA
Scaffold_8	326003	pcadapt	NA
Scaffold_8	347641	pcadapt	NA
Scaffold_8	366214	pcadapt	NA
Scaffold_8	453156	pcadapt	NA
Scaffold_8	893090	pcadapt	NA
Scaffold_8	1181943	pcadapt	NA
Scaffold_8	1884661	pcadapt	NA
Scaffold_8	2458953	pcadapt	NA
Scaffold_8	2884853	pcadapt	NA
Scaffold_8	2923368	pcadapt	NA
Scaffold_8	2947734	pcadapt	NA
Scaffold_8	3096353	pcadapt	NA
Scaffold_8	4998047	pcadapt	NA
Scaffold_8	4998002	pcadapt	NA
Scaffold_8	5903708	pcadapt	NA
Scaffold_8	5903576	pcadapt	NA
Scaffold_8	6360328	pcadapt	NA
Scaffold_8	7402670	pcadapt	NA
Scaffold_8	7610966	pcadapt	NA
Scaffold_8	8125000	pcadapt	NA
Scaffold_8	8351025	pcadapt	NA
Scaffold_8	8979354	pcadapt	NA
Scaffold_8	9047430	pcadapt	NA
Scaffold_8	9054902	pcadapt	NA
Scaffold_8	9066481	pcadapt	NA
Scaffold_8	9101319	pcadapt	NA
Scaffold_8	10237495	pcadapt	NA
Scaffold_10	27820	pcadapt	NA
Scaffold_10	47275	pcadapt	NA
Scaffold_10	74689	pcadapt	NA
Scaffold_10	97757	pcadapt	NA
Scaffold_10	99379	pcadapt	NA
Scaffold_10	165814	pcadapt	NA
Scaffold_10	198374	pcadapt	NA
Scaffold_10	221736	pcadapt	NA
Scaffold_10	224002	pcadapt	NA
Scaffold_10	251490	pcadapt	NA
Scaffold_10	682738	pcadapt	NA
Scaffold_10	890721	pcadapt	NA
Scaffold_10	1987041	pcadapt	NA
Scaffold_10	1987542	pcadapt	NA
Scaffold_10	1994918	pcadapt	NA
Scaffold_10	2153849	pcadapt	NA
Scaffold_10	2332602	pcadapt	NA
Scaffold_10	2381472	pcadapt	NA
Scaffold_10	2458639	pcadapt	NA
Scaffold_10	2497213	pcadapt	NA
Scaffold_10	2522407	pcadapt	NA
Scaffold_10	2630612	pcadapt	NA
Scaffold_10	2889597	pcadapt	NA
Scaffold_10	3048197	pcadapt	NA
Scaffold_10	3243600	pcadapt	NA
Scaffold_10	3405318	pcadapt	NA
Scaffold_10	3501682	pcadapt	NA
Scaffold_10	3526375	pcadapt	NA
Scaffold_10	3526252	pcadapt	NA
Scaffold_10	3529711	pcadapt	NA
Scaffold_10	3530055	pcadapt	NA
Scaffold_10	3553459	pcadapt	NA
Scaffold_10	3639272	pcadapt	NA
Scaffold_10	3795282	pcadapt	NA
Scaffold_10	4553331	pcadapt	NA
Scaffold_10	4576994	pcadapt	NA
Scaffold_10	4624258	pcadapt	NA
Scaffold_10	4716788	pcadapt	NA
Scaffold_10	4878539	pcadapt	NA
Scaffold_10	5503717	pcadapt	NA
Scaffold_10	5596496	pcadapt	NA
Scaffold_10	5644518	pcadapt	NA
Scaffold_10	5793739	pcadapt	NA
Scaffold_10	5880132	pcadapt	NA
Scaffold_10	6131364	pcadapt	NA
Scaffold_10	6175898	pcadapt	NA
Scaffold_10	6225157	pcadapt	NA
Scaffold_10	6509310	pcadapt	NA
Scaffold_10	6672737	pcadapt	NA
Scaffold_10	6765119	pcadapt	NA
Scaffold_10	7444507	pcadapt	NA
Scaffold_10	8201970	pcadapt	NA
Scaffold_10	8540080	pcadapt	NA
Scaffold_10	8703638	pcadapt	NA
Scaffold_10	9098506	pcadapt	NA
Scaffold_10	9268956	pcadapt	NA
Scaffold_10	9718889	pcadapt	NA
Scaffold_10	9816773	pcadapt	NA
Scaffold_10	9830115	pcadapt	NA
Scaffold_10	9930027	pcadapt	NA
Scaffold_10	9934842	pcadapt	NA
Scaffold_10	9962325	pcadapt	NA
Scaffold_11	19852	pcadapt	NA
Scaffold_11	92907	pcadapt	NA
Scaffold_11	213545	pcadapt	NA
Scaffold_11	273634	pcadapt	NA
Scaffold_11	436882	pcadapt	NA
Scaffold_11	574425	pcadapt	NA
Scaffold_11	627119	pcadapt	NA
Scaffold_11	1094063	pcadapt	NA
Scaffold_11	1203398	pcadapt	NA
Scaffold_11	2335455	pcadapt	NA
Scaffold_11	2344503	pcadapt	NA
Scaffold_11	2382619	pcadapt	NA
Scaffold_11	2806894	pcadapt	NA
Scaffold_11	2806835	pcadapt	NA
Scaffold_11	3106139	pcadapt	NA
Scaffold_11	3205915	pcadapt	NA
Scaffold_11	3326981	pcadapt	NA
Scaffold_11	3892527	pcadapt	NA
Scaffold_11	3935564	pcadapt	NA
Scaffold_11	4025544	pcadapt	NA
Scaffold_11	4526620	pcadapt	NA
Scaffold_11	4659999	pcadapt	NA
Scaffold_11	4751432	pcadapt	NA
Scaffold_11	4782587	pcadapt	NA
Scaffold_11	5603545	pcadapt	NA
Scaffold_11	5801970	pcadapt	NA
Scaffold_11	5933716	pcadapt	NA
Scaffold_11	6121278	pcadapt	NA
Scaffold_11	6371354	pcadapt	NA
Scaffold_11	6819014	pcadapt	NA
Scaffold_11	7097804	pcadapt	NA
Scaffold_11	7462660	pcadapt	NA
Scaffold_11	7548122	pcadapt	NA
Scaffold_11	7809758	pcadapt	NA
Scaffold_11	7883767	pcadapt	NA
Scaffold_11	8017381	pcadapt	NA
Scaffold_11	8057618	pcadapt	NA
Scaffold_11	8058353	pcadapt	NA
Scaffold_11	8063690	pcadapt	NA
Scaffold_11	8092202	pcadapt	NA
Scaffold_11	8115160	pcadapt	NA
Scaffold_11	8130363	pcadapt	NA
Scaffold_11	8350928	pcadapt	NA
Scaffold_11	8421930	pcadapt	NA
Scaffold_11	8439791	pcadapt	NA
Scaffold_11	8439695	pcadapt	NA
Scaffold_11	8474609	pcadapt	NA
Scaffold_11	8585709	pcadapt	NA
Scaffold_11	8601354	pcadapt	NA
Scaffold_11	8601298	pcadapt	NA
Scaffold_11	8610531	pcadapt	NA
Scaffold_11	8647888	pcadapt	NA
Scaffold_11	8693568	pcadapt	NA
Scaffold_11	8785799	pcadapt	NA
Scaffold_11	8830313	pcadapt	NA
Scaffold_11	8847875	pcadapt	NA
Scaffold_11	8868968	pcadapt	NA
Scaffold_11	9054159	pcadapt	NA
Scaffold_11	9161153	pcadapt	NA
Scaffold_11	9309687	pcadapt	NA
Scaffold_11	9679020	pcadapt	NA
Scaffold_11	9695712	pcadapt	NA
Scaffold_12	591243	pcadapt	NA
Scaffold_12	746895	pcadapt	NA
Scaffold_12	748870	pcadapt	NA
Scaffold_12	751766	pcadapt	NA
Scaffold_12	1130605	pcadapt	NA
Scaffold_12	1457192	pcadapt	NA
Scaffold_12	1460039	pcadapt	NA
Scaffold_12	1671142	pcadapt	NA
Scaffold_12	2468176	pcadapt	NA
Scaffold_12	2697262	pcadapt	NA
Scaffold_12	3081634	pcadapt	NA
Scaffold_12	3162418	pcadapt	NA
Scaffold_12	3637639	pcadapt	NA
Scaffold_12	3771804	pcadapt	NA
Scaffold_12	4037450	pcadapt	NA
Scaffold_12	4465549	pcadapt	NA
Scaffold_12	4537530	pcadapt	NA
Scaffold_12	6490037	pcadapt	NA
Scaffold_12	6920268	pcadapt	NA
Scaffold_12	7139000	pcadapt	NA
Scaffold_12	7420575	pcadapt	NA
Scaffold_12	7562758	pcadapt	NA
Scaffold_12	7717006	pcadapt	NA
Scaffold_12	7799176	pcadapt	NA
Scaffold_12	7799993	pcadapt	NA
Scaffold_12	7799963	pcadapt	NA
Scaffold_12	7869830	pcadapt	NA
Scaffold_12	7902678	pcadapt	NA
Scaffold_12	7987783	pcadapt	NA
Scaffold_12	7987728	pcadapt	NA
Scaffold_14	53709	pcadapt	NA
Scaffold_14	57235	pcadapt	NA
Scaffold_14	89079	pcadapt	NA
Scaffold_14	89616	pcadapt	NA
Scaffold_14	134357	pcadapt	NA
Scaffold_14	282747	pcadapt	NA
Scaffold_14	482303	pcadapt	NA
Scaffold_14	632904	pcadapt	NA
Scaffold_14	917287	pcadapt	NA
Scaffold_14	991507	pcadapt	NA
Scaffold_14	1075849	pcadapt	NA
Scaffold_14	1248378	pcadapt	NA
Scaffold_14	1520165	pcadapt	NA
Scaffold_14	2518112	pcadapt	NA
Scaffold_14	3114505	pcadapt	NA
Scaffold_15	10724	pcadapt	NA
Scaffold_15	38791	pcadapt	NA
Scaffold_15	64104	pcadapt	NA
Scaffold_15	159715	pcadapt	NA
Scaffold_15	192617	pcadapt	NA
Scaffold_15	214944	pcadapt	NA
Scaffold_15	214830	pcadapt	NA
Scaffold_15	925944	pcadapt	NA
Scaffold_15	925907	pcadapt	NA
Scaffold_15	4575550	pcadapt	NA
Scaffold_16	99906	pcadapt	NA
Scaffold_16	324088	pcadapt	NA
Scaffold_16	1348249	pcadapt	NA
Scaffold_16	1508474	pcadapt	NA
Scaffold_16	2480594	pcadapt	NA
Scaffold_16	2660653	pcadapt	NA
Scaffold_16	2682223	pcadapt	NA
Scaffold_16	2711488	pcadapt	NA
Scaffold_16	2752030	pcadapt	NA
Scaffold_16	2963106	pcadapt	NA
Scaffold_16	2973899	pcadapt	NA
Scaffold_18	503834	pcadapt	NA
Scaffold_20	8660	pcadapt	NA
Scaffold_25	177603	pcadapt	NA
Scaffold_29	21955	pcadapt	NA
Scaffold_31	145855	pcadapt	NA
Scaffold_31	195172	pcadapt	NA
Scaffold_31	299491	pcadapt	NA
Scaffold_44	166008	pcadapt	NA
Scaffold_44	280916	pcadapt	NA
Scaffold_47	95086	pcadapt	NA
Scaffold_47	125394	pcadapt	NA
Scaffold_48	88380	pcadapt	NA
Scaffold_57	108968	pcadapt	NA
Scaffold_57	187793	pcadapt	NA
Scaffold_57	226083	pcadapt	NA
Scaffold_65	201598	pcadapt	NA
Scaffold_67	102639	pcadapt	NA
Scaffold_86	138008	pcadapt	NA
Scaffold_98	152549	pcadapt	NA
Scaffold_102	57446	pcadapt	NA
Scaffold_106	10754	pcadapt	NA
Scaffold_117	63787	pcadapt	NA
Scaffold_123	73324	pcadapt	NA
Scaffold_123	116547	pcadapt	NA
Scaffold_123	135905	pcadapt	NA
Scaffold_123	143904	pcadapt	NA
Scaffold_123	143837	pcadapt	NA
Scaffold_126	35826	pcadapt	NA
Scaffold_149	23175	pcadapt	NA
Scaffold_149	89471	pcadapt	NA
Scaffold_161	17557	pcadapt	NA
Scaffold_161	34697	pcadapt	NA
Scaffold_412	35665	pcadapt	NA
Scaffold_722	26421	pcadapt	NA
Scaffold_761	9093	pcadapt	NA
Scaffold_1113	9879	pcadapt	NA
Scaffold_7	3438669	LFMM	Longitude
Scaffold_7	3524158	LFMM	Longitude
Scaffold_7	3874627	LFMM	Longitude
Scaffold_7	4750774	LFMM	Longitude
Scaffold_7	4848017	LFMM	Longitude
Scaffold_7	5515901	LFMM	Longitude
Scaffold_7	6075203	LFMM	Longitude
Scaffold_7	6198899	LFMM	Longitude
Scaffold_7	8508108	LFMM	Longitude
Scaffold_7	8742022	LFMM	Longitude
Scaffold_7	8911718	LFMM	Longitude
Scaffold_7	8916432	LFMM	Longitude
Scaffold_7	10551853	LFMM	Longitude
Scaffold_7	10562558	LFMM	Longitude
Scaffold_7	10626492	LFMM	Longitude
Scaffold_7	11005468	LFMM	Longitude
Scaffold_7	11411722	LFMM	Longitude
Scaffold_7	11450418	LFMM	Longitude
Scaffold_7	11452608	LFMM	Longitude
Scaffold_6	1316758	LFMM	Longitude
Scaffold_6	1555220	LFMM	Longitude
Scaffold_6	1558337	LFMM	Longitude
Scaffold_6	1644513	LFMM	Longitude
Scaffold_6	2209069	LFMM	Longitude
Scaffold_6	3468296	LFMM	Longitude
Scaffold_6	3604742	LFMM	Longitude
Scaffold_6	4345959	LFMM	Longitude
Scaffold_6	5108184	LFMM	Longitude
Scaffold_6	5235606	LFMM	Longitude
Scaffold_6	5825329	LFMM	Longitude
Scaffold_6	6221595	LFMM	Longitude
Scaffold_6	6361108	LFMM	Longitude
Scaffold_6	6712232	LFMM	Longitude
Scaffold_6	7031793	LFMM	Longitude
Scaffold_6	7569972	LFMM	Longitude
Scaffold_6	7892698	LFMM	Longitude
Scaffold_6	8081743	LFMM	Longitude
Scaffold_6	8700816	LFMM	Longitude
Scaffold_6	11385824	LFMM	Longitude
Scaffold_1	2283137	LFMM	Longitude
Scaffold_1	2350616	LFMM	Longitude
Scaffold_1	2478958	LFMM	Longitude
Scaffold_1	2495679	LFMM	Longitude
Scaffold_1	3697863	LFMM	Longitude
Scaffold_1	4002353	LFMM	Longitude
Scaffold_1	4213989	LFMM	Longitude
Scaffold_1	4464643	LFMM	Longitude
Scaffold_1	4700652	LFMM	Longitude
Scaffold_1	4811641	LFMM	Longitude
Scaffold_1	4924206	LFMM	Longitude
Scaffold_1	5170113	LFMM	Longitude
Scaffold_1	5299194	LFMM	Longitude
Scaffold_1	5308199	LFMM	Longitude
Scaffold_1	5310806	LFMM	Longitude
Scaffold_1	5313073	LFMM	Longitude
Scaffold_1	5328650	LFMM	Longitude
Scaffold_1	6530967	LFMM	Longitude
Scaffold_1	6548135	LFMM	Longitude
Scaffold_1	6741372	LFMM	Longitude
Scaffold_1	6833571	LFMM	Longitude
Scaffold_1	6895247	LFMM	Longitude
Scaffold_1	6910598	LFMM	Longitude
Scaffold_1	7458305	LFMM	Longitude
Scaffold_1	7513926	LFMM	Longitude
Scaffold_1	7660713	LFMM	Longitude
Scaffold_1	7845171	LFMM	Longitude
Scaffold_1	8062111	LFMM	Longitude
Scaffold_1	8128064	LFMM	Longitude
Scaffold_1	9531908	LFMM	Longitude
Scaffold_1	10047344	LFMM	Longitude
Scaffold_1	11264588	LFMM	Longitude
Scaffold_1	11468855	LFMM	Longitude
Scaffold_1	12190231	LFMM	Longitude
Scaffold_1	12629101	LFMM	Longitude
Scaffold_1	13446489	LFMM	Longitude
Scaffold_1	13900019	LFMM	Longitude
Scaffold_1	14148828	LFMM	Longitude
Scaffold_1	14653887	LFMM	Longitude
Scaffold_1	14713108	LFMM	Longitude
Scaffold_1	14914721	LFMM	Longitude
Scaffold_1	15023774	LFMM	Longitude
Scaffold_1	16511736	LFMM	Longitude
Scaffold_1	16634646	LFMM	Longitude
Scaffold_1	16731785	LFMM	Longitude
Scaffold_1	16812036	LFMM	Longitude
Scaffold_1	16904166	LFMM	Longitude
Scaffold_1	17213904	LFMM	Longitude
Scaffold_1	17508762	LFMM	Longitude
Scaffold_1	17665266	LFMM	Longitude
Scaffold_1	18401015	LFMM	Longitude
Scaffold_1	18492518	LFMM	Longitude
Scaffold_1	18495934	LFMM	Longitude
Scaffold_1	18516727	LFMM	Longitude
Scaffold_1	18527750	LFMM	Longitude
Scaffold_1	18575932	LFMM	Longitude
Scaffold_1	18575862	LFMM	Longitude
Scaffold_1	18587234	LFMM	Longitude
Scaffold_1	18614779	LFMM	Longitude
Scaffold_1	18617710	LFMM	Longitude
Scaffold_1	18636996	LFMM	Longitude
Scaffold_1	18639068	LFMM	Longitude
Scaffold_9	1597569	LFMM	Longitude
Scaffold_9	1674711	LFMM	Longitude
Scaffold_9	1674646	LFMM	Longitude
Scaffold_9	1936905	LFMM	Longitude
Scaffold_9	2483459	LFMM	Longitude
Scaffold_9	3453674	LFMM	Longitude
Scaffold_9	3592352	LFMM	Longitude
Scaffold_9	3615694	LFMM	Longitude
Scaffold_9	3711898	LFMM	Longitude
Scaffold_9	3872349	LFMM	Longitude
Scaffold_9	4881980	LFMM	Longitude
Scaffold_9	4959970	LFMM	Longitude
Scaffold_9	5158410	LFMM	Longitude
Scaffold_9	5376696	LFMM	Longitude
Scaffold_9	5714030	LFMM	Longitude
Scaffold_9	5797199	LFMM	Longitude
Scaffold_9	6532356	LFMM	Longitude
Scaffold_9	6676736	LFMM	Longitude
Scaffold_9	6938513	LFMM	Longitude
Scaffold_9	7927154	LFMM	Longitude
Scaffold_9	7947030	LFMM	Longitude
Scaffold_9	8990183	LFMM	Longitude
Scaffold_9	9693906	LFMM	Longitude
Scaffold_9	10067776	LFMM	Longitude
Scaffold_13	261084	LFMM	Longitude
Scaffold_13	540693	LFMM	Longitude
Scaffold_13	595403	LFMM	Longitude
Scaffold_13	604098	LFMM	Longitude
Scaffold_13	683921	LFMM	Longitude
Scaffold_13	694017	LFMM	Longitude
Scaffold_13	1073094	LFMM	Longitude
Scaffold_13	1185841	LFMM	Longitude
Scaffold_13	1292819	LFMM	Longitude
Scaffold_13	1440528	LFMM	Longitude
Scaffold_13	1605701	LFMM	Longitude
Scaffold_13	2178766	LFMM	Longitude
Scaffold_13	2677965	LFMM	Longitude
Scaffold_13	2935193	LFMM	Longitude
Scaffold_13	3014195	LFMM	Longitude
Scaffold_13	3780822	LFMM	Longitude
Scaffold_13	3805948	LFMM	Longitude
Scaffold_13	3954210	LFMM	Longitude
Scaffold_13	3979438	LFMM	Longitude
Scaffold_13	4011212	LFMM	Longitude
Scaffold_13	4020842	LFMM	Longitude
Scaffold_13	4129185	LFMM	Longitude
Scaffold_13	4575529	LFMM	Longitude
Scaffold_13	5077671	LFMM	Longitude
Scaffold_13	5796148	LFMM	Longitude
Scaffold_2	144195	LFMM	Longitude
Scaffold_2	1060674	LFMM	Longitude
Scaffold_2	1763831	LFMM	Longitude
Scaffold_2	2494118	LFMM	Longitude
Scaffold_2	2795789	LFMM	Longitude
Scaffold_2	3446471	LFMM	Longitude
Scaffold_2	3778648	LFMM	Longitude
Scaffold_2	4115935	LFMM	Longitude
Scaffold_2	4199217	LFMM	Longitude
Scaffold_2	4358779	LFMM	Longitude
Scaffold_2	4723671	LFMM	Longitude
Scaffold_2	4785658	LFMM	Longitude
Scaffold_2	4826674	LFMM	Longitude
Scaffold_2	5394213	LFMM	Longitude
Scaffold_2	5425159	LFMM	Longitude
Scaffold_2	6219604	LFMM	Longitude
Scaffold_2	6258753	LFMM	Longitude
Scaffold_2	6306231	LFMM	Longitude
Scaffold_2	6346525	LFMM	Longitude
Scaffold_2	6538434	LFMM	Longitude
Scaffold_2	7126697	LFMM	Longitude
Scaffold_2	8775950	LFMM	Longitude
Scaffold_2	9109298	LFMM	Longitude
Scaffold_2	9133143	LFMM	Longitude
Scaffold_2	10699487	LFMM	Longitude
Scaffold_2	11811725	LFMM	Longitude
Scaffold_2	11860841	LFMM	Longitude
Scaffold_2	12880643	LFMM	Longitude
Scaffold_2	13364719	LFMM	Longitude
Scaffold_2	13392518	LFMM	Longitude
Scaffold_2	14265396	LFMM	Longitude
Scaffold_2	14678236	LFMM	Longitude
Scaffold_2	15195866	LFMM	Longitude
Scaffold_2	15293641	LFMM	Longitude
Scaffold_2	15463510	LFMM	Longitude
Scaffold_2	16028879	LFMM	Longitude
Scaffold_3	582349	LFMM	Longitude
Scaffold_3	759991	LFMM	Longitude
Scaffold_3	1411104	LFMM	Longitude
Scaffold_3	2388642	LFMM	Longitude
Scaffold_3	2654177	LFMM	Longitude
Scaffold_3	3032677	LFMM	Longitude
Scaffold_3	3069473	LFMM	Longitude
Scaffold_3	3989757	LFMM	Longitude
Scaffold_3	4165942	LFMM	Longitude
Scaffold_3	4660604	LFMM	Longitude
Scaffold_3	4691419	LFMM	Longitude
Scaffold_3	4726955	LFMM	Longitude
Scaffold_3	5663892	LFMM	Longitude
Scaffold_3	7103811	LFMM	Longitude
Scaffold_3	7376271	LFMM	Longitude
Scaffold_3	7591175	LFMM	Longitude
Scaffold_3	7637834	LFMM	Longitude
Scaffold_3	8054078	LFMM	Longitude
Scaffold_3	8063274	LFMM	Longitude
Scaffold_3	8838420	LFMM	Longitude
Scaffold_3	9478871	LFMM	Longitude
Scaffold_3	9516743	LFMM	Longitude
Scaffold_3	9606016	LFMM	Longitude
Scaffold_3	9886535	LFMM	Longitude
Scaffold_3	9984469	LFMM	Longitude
Scaffold_3	10098913	LFMM	Longitude
Scaffold_3	10120044	LFMM	Longitude
Scaffold_3	10998946	LFMM	Longitude
Scaffold_3	11028416	LFMM	Longitude
Scaffold_3	11279213	LFMM	Longitude
Scaffold_3	11305665	LFMM	Longitude
Scaffold_3	11350794	LFMM	Longitude
Scaffold_3	11707499	LFMM	Longitude
Scaffold_3	11878864	LFMM	Longitude
Scaffold_3	11887373	LFMM	Longitude
Scaffold_3	12097056	LFMM	Longitude
Scaffold_3	12422524	LFMM	Longitude
Scaffold_3	12548592	LFMM	Longitude
Scaffold_3	12741967	LFMM	Longitude
Scaffold_3	12925317	LFMM	Longitude
Scaffold_3	13577895	LFMM	Longitude
Scaffold_4	350615	LFMM	Longitude
Scaffold_4	616177	LFMM	Longitude
Scaffold_4	711894	LFMM	Longitude
Scaffold_4	852270	LFMM	Longitude
Scaffold_4	1054322	LFMM	Longitude
Scaffold_4	1203217	LFMM	Longitude
Scaffold_4	1805211	LFMM	Longitude
Scaffold_4	3086581	LFMM	Longitude
Scaffold_4	3133966	LFMM	Longitude
Scaffold_4	3424990	LFMM	Longitude
Scaffold_4	3957105	LFMM	Longitude
Scaffold_4	4766576	LFMM	Longitude
Scaffold_4	5740743	LFMM	Longitude
Scaffold_4	6203613	LFMM	Longitude
Scaffold_4	6221552	LFMM	Longitude
Scaffold_4	6656471	LFMM	Longitude
Scaffold_4	6727387	LFMM	Longitude
Scaffold_4	7012831	LFMM	Longitude
Scaffold_4	7028386	LFMM	Longitude
Scaffold_4	7701152	LFMM	Longitude
Scaffold_4	7977354	LFMM	Longitude
Scaffold_4	8705575	LFMM	Longitude
Scaffold_4	8789890	LFMM	Longitude
Scaffold_4	8839908	LFMM	Longitude
Scaffold_4	9259380	LFMM	Longitude
Scaffold_4	9277748	LFMM	Longitude
Scaffold_4	9335727	LFMM	Longitude
Scaffold_4	10036235	LFMM	Longitude
Scaffold_4	10541034	LFMM	Longitude
Scaffold_4	10693929	LFMM	Longitude
Scaffold_4	11195920	LFMM	Longitude
Scaffold_4	11555320	LFMM	Longitude
Scaffold_4	11583342	LFMM	Longitude
Scaffold_4	11685025	LFMM	Longitude
Scaffold_4	11733798	LFMM	Longitude
Scaffold_4	11806412	LFMM	Longitude
Scaffold_4	11872385	LFMM	Longitude
Scaffold_4	12007836	LFMM	Longitude
Scaffold_4	12245869	LFMM	Longitude
Scaffold_5	431686	LFMM	Longitude
Scaffold_5	865242	LFMM	Longitude
Scaffold_5	1109223	LFMM	Longitude
Scaffold_5	1835492	LFMM	Longitude
Scaffold_5	1983768	LFMM	Longitude
Scaffold_5	2609539	LFMM	Longitude
Scaffold_5	2982521	LFMM	Longitude
Scaffold_5	3027774	LFMM	Longitude
Scaffold_5	4163922	LFMM	Longitude
Scaffold_5	4741447	LFMM	Longitude
Scaffold_5	5229577	LFMM	Longitude
Scaffold_5	5601490	LFMM	Longitude
Scaffold_5	5791935	LFMM	Longitude
Scaffold_5	5954712	LFMM	Longitude
Scaffold_5	6836093	LFMM	Longitude
Scaffold_5	7138266	LFMM	Longitude
Scaffold_5	7619388	LFMM	Longitude
Scaffold_5	7650415	LFMM	Longitude
Scaffold_5	7831428	LFMM	Longitude
Scaffold_5	8221000	LFMM	Longitude
Scaffold_5	8519246	LFMM	Longitude
Scaffold_5	8818985	LFMM	Longitude
Scaffold_5	8869368	LFMM	Longitude
Scaffold_8	490706	LFMM	Longitude
Scaffold_8	821078	LFMM	Longitude
Scaffold_8	1026634	LFMM	Longitude
Scaffold_8	1171735	LFMM	Longitude
Scaffold_8	1233369	LFMM	Longitude
Scaffold_8	1432387	LFMM	Longitude
Scaffold_8	2120247	LFMM	Longitude
Scaffold_8	3349506	LFMM	Longitude
Scaffold_8	3409020	LFMM	Longitude
Scaffold_8	4375380	LFMM	Longitude
Scaffold_8	4393176	LFMM	Longitude
Scaffold_8	4784770	LFMM	Longitude
Scaffold_8	5066430	LFMM	Longitude
Scaffold_8	5286430	LFMM	Longitude
Scaffold_8	5544802	LFMM	Longitude
Scaffold_8	5678983	LFMM	Longitude
Scaffold_8	5964836	LFMM	Longitude
Scaffold_8	6122768	LFMM	Longitude
Scaffold_8	6151477	LFMM	Longitude
Scaffold_8	6250899	LFMM	Longitude
Scaffold_8	6449928	LFMM	Longitude
Scaffold_8	7624951	LFMM	Longitude
Scaffold_8	8153510	LFMM	Longitude
Scaffold_8	8894941	LFMM	Longitude
Scaffold_8	9214109	LFMM	Longitude
Scaffold_8	9267580	LFMM	Longitude
Scaffold_10	304071	LFMM	Longitude
Scaffold_10	1904727	LFMM	Longitude
Scaffold_10	2043645	LFMM	Longitude
Scaffold_10	2099383	LFMM	Longitude
Scaffold_10	3334570	LFMM	Longitude
Scaffold_10	3367698	LFMM	Longitude
Scaffold_10	3822969	LFMM	Longitude
Scaffold_10	4338763	LFMM	Longitude
Scaffold_10	4503563	LFMM	Longitude
Scaffold_10	5467326	LFMM	Longitude
Scaffold_10	5555905	LFMM	Longitude
Scaffold_10	5923907	LFMM	Longitude
Scaffold_10	6189977	LFMM	Longitude
Scaffold_10	7338779	LFMM	Longitude
Scaffold_10	7467840	LFMM	Longitude
Scaffold_10	7840542	LFMM	Longitude
Scaffold_10	7961319	LFMM	Longitude
Scaffold_10	8532562	LFMM	Longitude
Scaffold_10	9118519	LFMM	Longitude
Scaffold_10	9394370	LFMM	Longitude
Scaffold_11	517696	LFMM	Longitude
Scaffold_11	606663	LFMM	Longitude
Scaffold_11	775784	LFMM	Longitude
Scaffold_11	775706	LFMM	Longitude
Scaffold_11	1272067	LFMM	Longitude
Scaffold_11	1589859	LFMM	Longitude
Scaffold_11	2309908	LFMM	Longitude
Scaffold_11	2338908	LFMM	Longitude
Scaffold_11	2408033	LFMM	Longitude
Scaffold_11	2696702	LFMM	Longitude
Scaffold_11	2749608	LFMM	Longitude
Scaffold_11	2861613	LFMM	Longitude
Scaffold_11	3467549	LFMM	Longitude
Scaffold_11	3864946	LFMM	Longitude
Scaffold_11	4384668	LFMM	Longitude
Scaffold_11	4412347	LFMM	Longitude
Scaffold_11	6377013	LFMM	Longitude
Scaffold_11	7369857	LFMM	Longitude
Scaffold_11	7411991	LFMM	Longitude
Scaffold_11	7797164	LFMM	Longitude
Scaffold_11	8249875	LFMM	Longitude
Scaffold_11	8411683	LFMM	Longitude
Scaffold_12	468937	LFMM	Longitude
Scaffold_12	483989	LFMM	Longitude
Scaffold_12	504180	LFMM	Longitude
Scaffold_12	521009	LFMM	Longitude
Scaffold_12	591243	LFMM	Longitude
Scaffold_12	1449496	LFMM	Longitude
Scaffold_12	1707814	LFMM	Longitude
Scaffold_12	1721202	LFMM	Longitude
Scaffold_12	1731764	LFMM	Longitude
Scaffold_12	2111069	LFMM	Longitude
Scaffold_12	2623534	LFMM	Longitude
Scaffold_12	2647492	LFMM	Longitude
Scaffold_12	3421975	LFMM	Longitude
Scaffold_12	3561890	LFMM	Longitude
Scaffold_12	4071663	LFMM	Longitude
Scaffold_12	4704819	LFMM	Longitude
Scaffold_12	5702142	LFMM	Longitude
Scaffold_12	5954875	LFMM	Longitude
Scaffold_12	5962784	LFMM	Longitude
Scaffold_12	6217685	LFMM	Longitude
Scaffold_12	6401668	LFMM	Longitude
Scaffold_12	6490103	LFMM	Longitude
Scaffold_12	6501978	LFMM	Longitude
Scaffold_12	6604040	LFMM	Longitude
Scaffold_12	6636253	LFMM	Longitude
Scaffold_12	6700980	LFMM	Longitude
Scaffold_12	6812341	LFMM	Longitude
Scaffold_12	7616844	LFMM	Longitude
Scaffold_12	7835166	LFMM	Longitude
Scaffold_12	7936431	LFMM	Longitude
Scaffold_14	64644	LFMM	Longitude
Scaffold_14	514311	LFMM	Longitude
Scaffold_14	705124	LFMM	Longitude
Scaffold_14	959864	LFMM	Longitude
Scaffold_14	1258547	LFMM	Longitude
Scaffold_14	1871386	LFMM	Longitude
Scaffold_14	3010111	LFMM	Longitude
Scaffold_14	4228218	LFMM	Longitude
Scaffold_15	423921	LFMM	Longitude
Scaffold_15	444253	LFMM	Longitude
Scaffold_15	470621	LFMM	Longitude
Scaffold_15	568094	LFMM	Longitude
Scaffold_15	821145	LFMM	Longitude
Scaffold_15	847661	LFMM	Longitude
Scaffold_15	1221389	LFMM	Longitude
Scaffold_15	1471617	LFMM	Longitude
Scaffold_15	2066680	LFMM	Longitude
Scaffold_15	2158053	LFMM	Longitude
Scaffold_15	2983530	LFMM	Longitude
Scaffold_15	3095614	LFMM	Longitude
Scaffold_15	3258911	LFMM	Longitude
Scaffold_15	3413015	LFMM	Longitude
Scaffold_15	4196528	LFMM	Longitude
Scaffold_15	4656199	LFMM	Longitude
Scaffold_15	4879969	LFMM	Longitude
Scaffold_15	5081601	LFMM	Longitude
Scaffold_15	5126287	LFMM	Longitude
Scaffold_15	5131317	LFMM	Longitude
Scaffold_15	5146465	LFMM	Longitude
Scaffold_16	97189	LFMM	Longitude
Scaffold_16	164760	LFMM	Longitude
Scaffold_16	264445	LFMM	Longitude
Scaffold_16	294841	LFMM	Longitude
Scaffold_16	499108	LFMM	Longitude
Scaffold_16	581503	LFMM	Longitude
Scaffold_16	824293	LFMM	Longitude
Scaffold_16	1133313	LFMM	Longitude
Scaffold_16	2711546	LFMM	Longitude
Scaffold_46	219057	LFMM	Longitude
Scaffold_91	101766	LFMM	Longitude
Scaffold_149	21655	LFMM	Longitude
Scaffold_346	33516	LFMM	Longitude
Scaffold_7	11452608	LFMM	Temperature
Scaffold_6	299390	LFMM	Temperature
Scaffold_6	1555220	LFMM	Temperature
Scaffold_6	1644513	LFMM	Temperature
Scaffold_6	3249186	LFMM	Temperature
Scaffold_6	4003381	LFMM	Temperature
Scaffold_6	5825329	LFMM	Temperature
Scaffold_6	6138594	LFMM	Temperature
Scaffold_6	6649775	LFMM	Temperature
Scaffold_6	6651857	LFMM	Temperature
Scaffold_6	7029227	LFMM	Temperature
Scaffold_6	7339069	LFMM	Temperature
Scaffold_6	7588191	LFMM	Temperature
Scaffold_6	7861074	LFMM	Temperature
Scaffold_6	7872968	LFMM	Temperature
Scaffold_6	8121539	LFMM	Temperature
Scaffold_6	8249322	LFMM	Temperature
Scaffold_6	8961375	LFMM	Temperature
Scaffold_6	11385824	LFMM	Temperature
Scaffold_1	1852859	LFMM	Temperature
Scaffold_1	4213989	LFMM	Temperature
Scaffold_1	4280129	LFMM	Temperature
Scaffold_1	4312834	LFMM	Temperature
Scaffold_1	4323894	LFMM	Temperature
Scaffold_1	4356518	LFMM	Temperature
Scaffold_1	4423424	LFMM	Temperature
Scaffold_1	4503389	LFMM	Temperature
Scaffold_1	4507640	LFMM	Temperature
Scaffold_1	4508491	LFMM	Temperature
Scaffold_1	4549415	LFMM	Temperature
Scaffold_1	4600908	LFMM	Temperature
Scaffold_1	4600786	LFMM	Temperature
Scaffold_1	4606664	LFMM	Temperature
Scaffold_1	4613705	LFMM	Temperature
Scaffold_1	4661020	LFMM	Temperature
Scaffold_1	4668602	LFMM	Temperature
Scaffold_1	4700768	LFMM	Temperature
Scaffold_1	4736748	LFMM	Temperature
Scaffold_1	4738820	LFMM	Temperature
Scaffold_1	4787054	LFMM	Temperature
Scaffold_1	4814669	LFMM	Temperature
Scaffold_1	4956473	LFMM	Temperature
Scaffold_1	5170113	LFMM	Temperature
Scaffold_1	5171598	LFMM	Temperature
Scaffold_1	5191426	LFMM	Temperature
Scaffold_1	5259176	LFMM	Temperature
Scaffold_1	5292165	LFMM	Temperature
Scaffold_1	5299194	LFMM	Temperature
Scaffold_1	5308199	LFMM	Temperature
Scaffold_1	5310806	LFMM	Temperature
Scaffold_1	5313073	LFMM	Temperature
Scaffold_1	5328650	LFMM	Temperature
Scaffold_1	5428262	LFMM	Temperature
Scaffold_1	5437704	LFMM	Temperature
Scaffold_1	5441002	LFMM	Temperature
Scaffold_1	5460318	LFMM	Temperature
Scaffold_1	5540966	LFMM	Temperature
Scaffold_1	5738995	LFMM	Temperature
Scaffold_1	5746446	LFMM	Temperature
Scaffold_1	5768139	LFMM	Temperature
Scaffold_1	5866874	LFMM	Temperature
Scaffold_1	5887243	LFMM	Temperature
Scaffold_1	6085769	LFMM	Temperature
Scaffold_1	6145845	LFMM	Temperature
Scaffold_1	6895247	LFMM	Temperature
Scaffold_1	7557433	LFMM	Temperature
Scaffold_1	7660713	LFMM	Temperature
Scaffold_1	7718933	LFMM	Temperature
Scaffold_1	9081490	LFMM	Temperature
Scaffold_1	9085236	LFMM	Temperature
Scaffold_1	12817917	LFMM	Temperature
Scaffold_1	14183307	LFMM	Temperature
Scaffold_1	14288790	LFMM	Temperature
Scaffold_1	14661379	LFMM	Temperature
Scaffold_1	16319595	LFMM	Temperature
Scaffold_1	16674752	LFMM	Temperature
Scaffold_1	16904166	LFMM	Temperature
Scaffold_1	17015558	LFMM	Temperature
Scaffold_1	17106490	LFMM	Temperature
Scaffold_1	17378627	LFMM	Temperature
Scaffold_1	17378535	LFMM	Temperature
Scaffold_1	17385143	LFMM	Temperature
Scaffold_1	17395069	LFMM	Temperature
Scaffold_1	17400972	LFMM	Temperature
Scaffold_1	17410256	LFMM	Temperature
Scaffold_1	17485723	LFMM	Temperature
Scaffold_1	17493121	LFMM	Temperature
Scaffold_1	17595296	LFMM	Temperature
Scaffold_1	17665266	LFMM	Temperature
Scaffold_1	17791384	LFMM	Temperature
Scaffold_1	17791271	LFMM	Temperature
Scaffold_1	17890705	LFMM	Temperature
Scaffold_1	17963113	LFMM	Temperature
Scaffold_1	17988471	LFMM	Temperature
Scaffold_1	18005941	LFMM	Temperature
Scaffold_1	18124080	LFMM	Temperature
Scaffold_1	18187112	LFMM	Temperature
Scaffold_1	18227664	LFMM	Temperature
Scaffold_1	18227617	LFMM	Temperature
Scaffold_1	18241238	LFMM	Temperature
Scaffold_1	18246110	LFMM	Temperature
Scaffold_1	18297479	LFMM	Temperature
Scaffold_1	18304242	LFMM	Temperature
Scaffold_1	18304107	LFMM	Temperature
Scaffold_1	18316037	LFMM	Temperature
Scaffold_1	18345447	LFMM	Temperature
Scaffold_1	18346733	LFMM	Temperature
Scaffold_1	18401015	LFMM	Temperature
Scaffold_1	18427291	LFMM	Temperature
Scaffold_1	18444442	LFMM	Temperature
Scaffold_1	18448428	LFMM	Temperature
Scaffold_1	18448343	LFMM	Temperature
Scaffold_1	18455834	LFMM	Temperature
Scaffold_1	18458393	LFMM	Temperature
Scaffold_1	18463794	LFMM	Temperature
Scaffold_1	18492518	LFMM	Temperature
Scaffold_1	18495934	LFMM	Temperature
Scaffold_1	18516777	LFMM	Temperature
Scaffold_1	18516727	LFMM	Temperature
Scaffold_1	18527704	LFMM	Temperature
Scaffold_1	18535435	LFMM	Temperature
Scaffold_1	18540185	LFMM	Temperature
Scaffold_1	18540174	LFMM	Temperature
Scaffold_1	18546864	LFMM	Temperature
Scaffold_1	18561979	LFMM	Temperature
Scaffold_1	18575932	LFMM	Temperature
Scaffold_1	18575862	LFMM	Temperature
Scaffold_1	18587234	LFMM	Temperature
Scaffold_1	18606373	LFMM	Temperature
Scaffold_1	18614779	LFMM	Temperature
Scaffold_1	18617710	LFMM	Temperature
Scaffold_1	18636996	LFMM	Temperature
Scaffold_1	18639068	LFMM	Temperature
Scaffold_1	18639478	LFMM	Temperature
Scaffold_9	148126	LFMM	Temperature
Scaffold_9	169347	LFMM	Temperature
Scaffold_9	169976	LFMM	Temperature
Scaffold_9	917699	LFMM	Temperature
Scaffold_9	1012688	LFMM	Temperature
Scaffold_9	1117119	LFMM	Temperature
Scaffold_9	1218365	LFMM	Temperature
Scaffold_9	1240101	LFMM	Temperature
Scaffold_9	1245996	LFMM	Temperature
Scaffold_9	1269568	LFMM	Temperature
Scaffold_9	1287776	LFMM	Temperature
Scaffold_9	1329140	LFMM	Temperature
Scaffold_9	1329047	LFMM	Temperature
Scaffold_9	1332797	LFMM	Temperature
Scaffold_9	1503915	LFMM	Temperature
Scaffold_9	1572381	LFMM	Temperature
Scaffold_9	1623531	LFMM	Temperature
Scaffold_9	1639549	LFMM	Temperature
Scaffold_9	1671937	LFMM	Temperature
Scaffold_9	3615694	LFMM	Temperature
Scaffold_9	3651013	LFMM	Temperature
Scaffold_9	3711898	LFMM	Temperature
Scaffold_9	5505915	LFMM	Temperature
Scaffold_9	5569544	LFMM	Temperature
Scaffold_9	8015405	LFMM	Temperature
Scaffold_9	8770995	LFMM	Temperature
Scaffold_9	9175794	LFMM	Temperature
Scaffold_9	9244762	LFMM	Temperature
Scaffold_9	9249879	LFMM	Temperature
Scaffold_9	9322511	LFMM	Temperature
Scaffold_9	9416959	LFMM	Temperature
Scaffold_9	9949420	LFMM	Temperature
Scaffold_9	9951398	LFMM	Temperature
Scaffold_9	10035759	LFMM	Temperature
Scaffold_9	10058026	LFMM	Temperature
Scaffold_9	10067693	LFMM	Temperature
Scaffold_9	10105379	LFMM	Temperature
Scaffold_13	683921	LFMM	Temperature
Scaffold_13	708965	LFMM	Temperature
Scaffold_13	1073094	LFMM	Temperature
Scaffold_13	1201657	LFMM	Temperature
Scaffold_13	2479160	LFMM	Temperature
Scaffold_13	3376350	LFMM	Temperature
Scaffold_13	3865407	LFMM	Temperature
Scaffold_13	4014503	LFMM	Temperature
Scaffold_13	6483491	LFMM	Temperature
Scaffold_2	166274	LFMM	Temperature
Scaffold_2	1060674	LFMM	Temperature
Scaffold_2	2573622	LFMM	Temperature
Scaffold_2	3070301	LFMM	Temperature
Scaffold_2	3762104	LFMM	Temperature
Scaffold_2	5394213	LFMM	Temperature
Scaffold_2	5763007	LFMM	Temperature
Scaffold_2	6971677	LFMM	Temperature
Scaffold_2	9133143	LFMM	Temperature
Scaffold_2	10518770	LFMM	Temperature
Scaffold_2	11277633	LFMM	Temperature
Scaffold_2	11277552	LFMM	Temperature
Scaffold_2	11514411	LFMM	Temperature
Scaffold_2	12753308	LFMM	Temperature
Scaffold_2	14079259	LFMM	Temperature
Scaffold_2	14694828	LFMM	Temperature
Scaffold_2	14740101	LFMM	Temperature
Scaffold_2	14879927	LFMM	Temperature
Scaffold_2	15684771	LFMM	Temperature
Scaffold_2	15719007	LFMM	Temperature
Scaffold_2	15743598	LFMM	Temperature
Scaffold_2	15920147	LFMM	Temperature
Scaffold_2	15969059	LFMM	Temperature
Scaffold_2	15973717	LFMM	Temperature
Scaffold_2	15973633	LFMM	Temperature
Scaffold_3	420884	LFMM	Temperature
Scaffold_3	420833	LFMM	Temperature
Scaffold_3	611201	LFMM	Temperature
Scaffold_3	700225	LFMM	Temperature
Scaffold_3	727951	LFMM	Temperature
Scaffold_3	816030	LFMM	Temperature
Scaffold_3	887898	LFMM	Temperature
Scaffold_3	1451324	LFMM	Temperature
Scaffold_3	1766842	LFMM	Temperature
Scaffold_3	2196121	LFMM	Temperature
Scaffold_3	3714237	LFMM	Temperature
Scaffold_3	3951219	LFMM	Temperature
Scaffold_3	7050522	LFMM	Temperature
Scaffold_3	7074343	LFMM	Temperature
Scaffold_3	7074281	LFMM	Temperature
Scaffold_3	7176951	LFMM	Temperature
Scaffold_3	7290985	LFMM	Temperature
Scaffold_3	7303215	LFMM	Temperature
Scaffold_3	7338480	LFMM	Temperature
Scaffold_3	8488152	LFMM	Temperature
Scaffold_3	8644754	LFMM	Temperature
Scaffold_3	9005844	LFMM	Temperature
Scaffold_3	9150027	LFMM	Temperature
Scaffold_3	10098913	LFMM	Temperature
Scaffold_3	10780401	LFMM	Temperature
Scaffold_3	10806062	LFMM	Temperature
Scaffold_3	11041891	LFMM	Temperature
Scaffold_3	11182286	LFMM	Temperature
Scaffold_3	11183500	LFMM	Temperature
Scaffold_3	11295579	LFMM	Temperature
Scaffold_3	11340763	LFMM	Temperature
Scaffold_3	11563900	LFMM	Temperature
Scaffold_3	12097056	LFMM	Temperature
Scaffold_3	12172435	LFMM	Temperature
Scaffold_3	12179646	LFMM	Temperature
Scaffold_3	12185096	LFMM	Temperature
Scaffold_3	12205159	LFMM	Temperature
Scaffold_3	12249301	LFMM	Temperature
Scaffold_3	12249965	LFMM	Temperature
Scaffold_3	12313020	LFMM	Temperature
Scaffold_3	12381917	LFMM	Temperature
Scaffold_3	12661329	LFMM	Temperature
Scaffold_3	12672394	LFMM	Temperature
Scaffold_3	12741967	LFMM	Temperature
Scaffold_3	12743744	LFMM	Temperature
Scaffold_3	13042976	LFMM	Temperature
Scaffold_3	13051637	LFMM	Temperature
Scaffold_3	13071531	LFMM	Temperature
Scaffold_3	13074975	LFMM	Temperature
Scaffold_3	13207439	LFMM	Temperature
Scaffold_3	13303791	LFMM	Temperature
Scaffold_4	852270	LFMM	Temperature
Scaffold_4	1461533	LFMM	Temperature
Scaffold_4	4766576	LFMM	Temperature
Scaffold_4	5573770	LFMM	Temperature
Scaffold_4	5740743	LFMM	Temperature
Scaffold_4	5793727	LFMM	Temperature
Scaffold_4	6074394	LFMM	Temperature
Scaffold_4	7093238	LFMM	Temperature
Scaffold_4	7307717	LFMM	Temperature
Scaffold_4	7701152	LFMM	Temperature
Scaffold_4	8673748	LFMM	Temperature
Scaffold_4	8839908	LFMM	Temperature
Scaffold_4	9118595	LFMM	Temperature
Scaffold_4	9259380	LFMM	Temperature
Scaffold_4	9495857	LFMM	Temperature
Scaffold_4	10228401	LFMM	Temperature
Scaffold_4	10448482	LFMM	Temperature
Scaffold_4	10693929	LFMM	Temperature
Scaffold_4	11016857	LFMM	Temperature
Scaffold_4	11583342	LFMM	Temperature
Scaffold_4	11685025	LFMM	Temperature
Scaffold_4	11806412	LFMM	Temperature
Scaffold_4	12007836	LFMM	Temperature
Scaffold_4	12411447	LFMM	Temperature
Scaffold_5	173692	LFMM	Temperature
Scaffold_5	175120	LFMM	Temperature
Scaffold_5	192261	LFMM	Temperature
Scaffold_5	235082	LFMM	Temperature
Scaffold_5	449725	LFMM	Temperature
Scaffold_5	789721	LFMM	Temperature
Scaffold_5	856734	LFMM	Temperature
Scaffold_5	999846	LFMM	Temperature
Scaffold_5	999779	LFMM	Temperature
Scaffold_5	2982521	LFMM	Temperature
Scaffold_5	3010538	LFMM	Temperature
Scaffold_5	3854899	LFMM	Temperature
Scaffold_5	7822478	LFMM	Temperature
Scaffold_5	9314081	LFMM	Temperature
Scaffold_5	9852768	LFMM	Temperature
Scaffold_5	10096401	LFMM	Temperature
Scaffold_5	10096781	LFMM	Temperature
Scaffold_5	10101602	LFMM	Temperature
Scaffold_5	10362425	LFMM	Temperature
Scaffold_5	10401135	LFMM	Temperature
Scaffold_5	10415054	LFMM	Temperature
Scaffold_5	10419761	LFMM	Temperature
Scaffold_5	10872952	LFMM	Temperature
Scaffold_8	209002	LFMM	Temperature
Scaffold_8	261730	LFMM	Temperature
Scaffold_8	275135	LFMM	Temperature
Scaffold_8	445862	LFMM	Temperature
Scaffold_8	449637	LFMM	Temperature
Scaffold_8	490706	LFMM	Temperature
Scaffold_8	521152	LFMM	Temperature
Scaffold_8	3258985	LFMM	Temperature
Scaffold_8	3484138	LFMM	Temperature
Scaffold_8	3532178	LFMM	Temperature
Scaffold_8	5900370	LFMM	Temperature
Scaffold_8	5920653	LFMM	Temperature
Scaffold_8	6151477	LFMM	Temperature
Scaffold_8	6283653	LFMM	Temperature
Scaffold_8	6283873	LFMM	Temperature
Scaffold_8	6732159	LFMM	Temperature
Scaffold_8	7589121	LFMM	Temperature
Scaffold_8	8216072	LFMM	Temperature
Scaffold_8	8250415	LFMM	Temperature
Scaffold_8	8266313	LFMM	Temperature
Scaffold_8	8436752	LFMM	Temperature
Scaffold_8	9638380	LFMM	Temperature
Scaffold_8	9889171	LFMM	Temperature
Scaffold_8	10076945	LFMM	Temperature
Scaffold_8	10303152	LFMM	Temperature
Scaffold_10	2099383	LFMM	Temperature
Scaffold_10	3723434	LFMM	Temperature
Scaffold_10	8532562	LFMM	Temperature
Scaffold_11	68913	LFMM	Temperature
Scaffold_11	182771	LFMM	Temperature
Scaffold_11	213545	LFMM	Temperature
Scaffold_11	364072	LFMM	Temperature
Scaffold_11	436942	LFMM	Temperature
Scaffold_11	540187	LFMM	Temperature
Scaffold_11	540119	LFMM	Temperature
Scaffold_11	627169	LFMM	Temperature
Scaffold_11	775784	LFMM	Temperature
Scaffold_11	941173	LFMM	Temperature
Scaffold_11	1026180	LFMM	Temperature
Scaffold_11	1132062	LFMM	Temperature
Scaffold_11	1272067	LFMM	Temperature
Scaffold_11	1298770	LFMM	Temperature
Scaffold_11	1589859	LFMM	Temperature
Scaffold_11	2098304	LFMM	Temperature
Scaffold_11	2302586	LFMM	Temperature
Scaffold_11	2338908	LFMM	Temperature
Scaffold_11	2696702	LFMM	Temperature
Scaffold_11	2696674	LFMM	Temperature
Scaffold_11	2885027	LFMM	Temperature
Scaffold_11	3280333	LFMM	Temperature
Scaffold_11	3320147	LFMM	Temperature
Scaffold_11	3327248	LFMM	Temperature
Scaffold_11	3864946	LFMM	Temperature
Scaffold_11	4133575	LFMM	Temperature
Scaffold_11	4367342	LFMM	Temperature
Scaffold_11	4607084	LFMM	Temperature
Scaffold_11	4784933	LFMM	Temperature
Scaffold_11	5215633	LFMM	Temperature
Scaffold_11	5385181	LFMM	Temperature
Scaffold_11	5402751	LFMM	Temperature
Scaffold_11	5888511	LFMM	Temperature
Scaffold_11	6436957	LFMM	Temperature
Scaffold_11	6818936	LFMM	Temperature
Scaffold_11	6903970	LFMM	Temperature
Scaffold_11	6915466	LFMM	Temperature
Scaffold_11	6958607	LFMM	Temperature
Scaffold_11	7082648	LFMM	Temperature
Scaffold_11	7176560	LFMM	Temperature
Scaffold_11	7439000	LFMM	Temperature
Scaffold_11	7530278	LFMM	Temperature
Scaffold_11	7634144	LFMM	Temperature
Scaffold_11	7663927	LFMM	Temperature
Scaffold_11	7664980	LFMM	Temperature
Scaffold_11	7747645	LFMM	Temperature
Scaffold_11	7797164	LFMM	Temperature
Scaffold_11	7809695	LFMM	Temperature
Scaffold_11	8005754	LFMM	Temperature
Scaffold_11	8017484	LFMM	Temperature
Scaffold_11	8092139	LFMM	Temperature
Scaffold_11	8098627	LFMM	Temperature
Scaffold_12	521009	LFMM	Temperature
Scaffold_12	591243	LFMM	Temperature
Scaffold_12	1021109	LFMM	Temperature
Scaffold_12	1110976	LFMM	Temperature
Scaffold_12	1335227	LFMM	Temperature
Scaffold_12	1351369	LFMM	Temperature
Scaffold_12	1707814	LFMM	Temperature
Scaffold_12	1721842	LFMM	Temperature
Scaffold_12	2165653	LFMM	Temperature
Scaffold_12	2271962	LFMM	Temperature
Scaffold_12	2335207	LFMM	Temperature
Scaffold_12	3727588	LFMM	Temperature
Scaffold_12	4338353	LFMM	Temperature
Scaffold_12	5748720	LFMM	Temperature
Scaffold_12	5937646	LFMM	Temperature
Scaffold_12	7936431	LFMM	Temperature
Scaffold_15	3716467	LFMM	Temperature
Scaffold_15	3721659	LFMM	Temperature
Scaffold_16	264445	LFMM	Temperature
Scaffold_7	1832201	LFMM	Precipitation
Scaffold_7	8754753	LFMM	Precipitation
Scaffold_7	8916432	LFMM	Precipitation
Scaffold_7	9393132	LFMM	Precipitation
Scaffold_7	9940351	LFMM	Precipitation
Scaffold_6	3249186	LFMM	Precipitation
Scaffold_6	6651857	LFMM	Precipitation
Scaffold_6	7788536	LFMM	Precipitation
Scaffold_6	8081743	LFMM	Precipitation
Scaffold_6	11179377	LFMM	Precipitation
Scaffold_1	1852859	LFMM	Precipitation
Scaffold_1	2350616	LFMM	Precipitation
Scaffold_1	4213989	LFMM	Precipitation
Scaffold_1	4280129	LFMM	Precipitation
Scaffold_1	4312834	LFMM	Precipitation
Scaffold_1	4323894	LFMM	Precipitation
Scaffold_1	4356518	LFMM	Precipitation
Scaffold_1	4507640	LFMM	Precipitation
Scaffold_1	4549415	LFMM	Precipitation
Scaffold_1	4600908	LFMM	Precipitation
Scaffold_1	4600786	LFMM	Precipitation
Scaffold_1	4606664	LFMM	Precipitation
Scaffold_1	4613705	LFMM	Precipitation
Scaffold_1	4661020	LFMM	Precipitation
Scaffold_1	4668602	LFMM	Precipitation
Scaffold_1	4787054	LFMM	Precipitation
Scaffold_1	4814669	LFMM	Precipitation
Scaffold_1	4956473	LFMM	Precipitation
Scaffold_1	4973196	LFMM	Precipitation
Scaffold_1	5259176	LFMM	Precipitation
Scaffold_1	5292165	LFMM	Precipitation
Scaffold_1	5313073	LFMM	Precipitation
Scaffold_1	5328650	LFMM	Precipitation
Scaffold_1	5540966	LFMM	Precipitation
Scaffold_1	5738995	LFMM	Precipitation
Scaffold_1	6085769	LFMM	Precipitation
Scaffold_1	7557433	LFMM	Precipitation
Scaffold_1	8549868	LFMM	Precipitation
Scaffold_1	9081490	LFMM	Precipitation
Scaffold_1	12817917	LFMM	Precipitation
Scaffold_1	17015558	LFMM	Precipitation
Scaffold_1	17070498	LFMM	Precipitation
Scaffold_1	17410256	LFMM	Precipitation
Scaffold_1	17485723	LFMM	Precipitation
Scaffold_1	17680389	LFMM	Precipitation
Scaffold_1	17832949	LFMM	Precipitation
Scaffold_1	17866305	LFMM	Precipitation
Scaffold_1	17963113	LFMM	Precipitation
Scaffold_1	18187112	LFMM	Precipitation
Scaffold_1	18227664	LFMM	Precipitation
Scaffold_1	18227617	LFMM	Precipitation
Scaffold_1	18241238	LFMM	Precipitation
Scaffold_1	18246110	LFMM	Precipitation
Scaffold_1	18297479	LFMM	Precipitation
Scaffold_1	18304242	LFMM	Precipitation
Scaffold_1	18316037	LFMM	Precipitation
Scaffold_1	18345447	LFMM	Precipitation
Scaffold_1	18401015	LFMM	Precipitation
Scaffold_1	18444442	LFMM	Precipitation
Scaffold_1	18492518	LFMM	Precipitation
Scaffold_1	18495934	LFMM	Precipitation
Scaffold_1	18516777	LFMM	Precipitation
Scaffold_1	18516727	LFMM	Precipitation
Scaffold_1	18527704	LFMM	Precipitation
Scaffold_1	18535435	LFMM	Precipitation
Scaffold_1	18546864	LFMM	Precipitation
Scaffold_1	18561979	LFMM	Precipitation
Scaffold_1	18575932	LFMM	Precipitation
Scaffold_1	18575862	LFMM	Precipitation
Scaffold_1	18587234	LFMM	Precipitation
Scaffold_1	18614779	LFMM	Precipitation
Scaffold_1	18617710	LFMM	Precipitation
Scaffold_1	18636996	LFMM	Precipitation
Scaffold_1	18639068	LFMM	Precipitation
Scaffold_1	18639478	LFMM	Precipitation
Scaffold_9	148126	LFMM	Precipitation
Scaffold_9	1858913	LFMM	Precipitation
Scaffold_9	3651013	LFMM	Precipitation
Scaffold_9	3941679	LFMM	Precipitation
Scaffold_9	5376696	LFMM	Precipitation
Scaffold_9	5895827	LFMM	Precipitation
Scaffold_9	6410692	LFMM	Precipitation
Scaffold_9	7223256	LFMM	Precipitation
Scaffold_9	9521178	LFMM	Precipitation
Scaffold_9	10371390	LFMM	Precipitation
Scaffold_13	540693	LFMM	Precipitation
Scaffold_13	569157	LFMM	Precipitation
Scaffold_13	694017	LFMM	Precipitation
Scaffold_13	1522944	LFMM	Precipitation
Scaffold_13	3376350	LFMM	Precipitation
Scaffold_13	3865407	LFMM	Precipitation
Scaffold_13	3979564	LFMM	Precipitation
Scaffold_2	2196570	LFMM	Precipitation
Scaffold_2	2573622	LFMM	Precipitation
Scaffold_2	4199217	LFMM	Precipitation
Scaffold_2	6971677	LFMM	Precipitation
Scaffold_2	10518770	LFMM	Precipitation
Scaffold_2	11277552	LFMM	Precipitation
Scaffold_2	14463445	LFMM	Precipitation
Scaffold_3	759991	LFMM	Precipitation
Scaffold_3	4691419	LFMM	Precipitation
Scaffold_3	5300324	LFMM	Precipitation
Scaffold_3	6987981	LFMM	Precipitation
Scaffold_3	7290985	LFMM	Precipitation
Scaffold_3	8925327	LFMM	Precipitation
Scaffold_3	9886535	LFMM	Precipitation
Scaffold_3	11018849	LFMM	Precipitation
Scaffold_3	12743744	LFMM	Precipitation
Scaffold_3	12925317	LFMM	Precipitation
Scaffold_3	14255873	LFMM	Precipitation
Scaffold_4	1461591	LFMM	Precipitation
Scaffold_4	1461533	LFMM	Precipitation
Scaffold_4	5213396	LFMM	Precipitation
Scaffold_4	6074394	LFMM	Precipitation
Scaffold_4	11789281	LFMM	Precipitation
Scaffold_4	12017091	LFMM	Precipitation
Scaffold_4	12017062	LFMM	Precipitation
Scaffold_4	12411447	LFMM	Precipitation
Scaffold_5	173692	LFMM	Precipitation
Scaffold_5	175120	LFMM	Precipitation
Scaffold_5	192261	LFMM	Precipitation
Scaffold_5	235082	LFMM	Precipitation
Scaffold_5	244686	LFMM	Precipitation
Scaffold_5	449725	LFMM	Precipitation
Scaffold_5	944661	LFMM	Precipitation
Scaffold_5	1983768	LFMM	Precipitation
Scaffold_5	3010538	LFMM	Precipitation
Scaffold_5	3261027	LFMM	Precipitation
Scaffold_5	3854899	LFMM	Precipitation
Scaffold_5	3896108	LFMM	Precipitation
Scaffold_5	5601490	LFMM	Precipitation
Scaffold_5	7822478	LFMM	Precipitation
Scaffold_5	8221000	LFMM	Precipitation
Scaffold_5	8869368	LFMM	Precipitation
Scaffold_5	10415054	LFMM	Precipitation
Scaffold_8	521152	LFMM	Precipitation
Scaffold_8	3258985	LFMM	Precipitation
Scaffold_8	4909436	LFMM	Precipitation
Scaffold_8	6078420	LFMM	Precipitation
Scaffold_8	6122694	LFMM	Precipitation
Scaffold_8	6775907	LFMM	Precipitation
Scaffold_8	6918226	LFMM	Precipitation
Scaffold_8	8436752	LFMM	Precipitation
Scaffold_10	3822969	LFMM	Precipitation
Scaffold_10	8413379	LFMM	Precipitation
Scaffold_11	213545	LFMM	Precipitation
Scaffold_11	364072	LFMM	Precipitation
Scaffold_11	436942	LFMM	Precipitation
Scaffold_11	627169	LFMM	Precipitation
Scaffold_11	2274429	LFMM	Precipitation
Scaffold_11	2702999	LFMM	Precipitation
Scaffold_11	2861613	LFMM	Precipitation
Scaffold_11	3245915	LFMM	Precipitation
Scaffold_11	3245825	LFMM	Precipitation
Scaffold_11	3280333	LFMM	Precipitation
Scaffold_11	4784933	LFMM	Precipitation
Scaffold_11	4897619	LFMM	Precipitation
Scaffold_11	6818936	LFMM	Precipitation
Scaffold_11	6835624	LFMM	Precipitation
Scaffold_11	6915466	LFMM	Precipitation
Scaffold_11	7176560	LFMM	Precipitation
Scaffold_11	7439000	LFMM	Precipitation
Scaffold_11	7634144	LFMM	Precipitation
Scaffold_11	7747645	LFMM	Precipitation
Scaffold_11	8017484	LFMM	Precipitation
Scaffold_11	8092139	LFMM	Precipitation
Scaffold_11	8249875	LFMM	Precipitation
Scaffold_12	1351369	LFMM	Precipitation
Scaffold_12	1512458	LFMM	Precipitation
Scaffold_12	1721202	LFMM	Precipitation
Scaffold_12	1731764	LFMM	Precipitation
Scaffold_12	2111069	LFMM	Precipitation
Scaffold_12	2335207	LFMM	Precipitation
Scaffold_12	2630386	LFMM	Precipitation
Scaffold_12	5702142	LFMM	Precipitation
Scaffold_12	5954875	LFMM	Precipitation
Scaffold_12	6604040	LFMM	Precipitation
Scaffold_14	4439844	LFMM	Precipitation
Scaffold_15	2983530	LFMM	Precipitation
Scaffold_15	3413015	LFMM	Precipitation
Scaffold_16	499108	LFMM	Precipitation
Scaffold_16	644670	LFMM	Precipitation
Scaffold_149	21655	LFMM	Precipitation
Scaffold_7	3925832	LFMM	Elevation
Scaffold_7	8742022	LFMM	Elevation
Scaffold_7	9847651	LFMM	Elevation
Scaffold_6	1870891	LFMM	Elevation
Scaffold_6	5235606	LFMM	Elevation
Scaffold_6	6258998	LFMM	Elevation
Scaffold_6	7339069	LFMM	Elevation
Scaffold_6	7788536	LFMM	Elevation
Scaffold_1	2399149	LFMM	Elevation
Scaffold_1	2495679	LFMM	Elevation
[truncated: 424 more rows]

## Sheet: Table S3. Annotations
Table S3. Annotations of robust outlier SNPs. Outlier detection methods and associated covariables are indicated by 1 or 0, where 1 means that an outlier was identified by a particular method or was associated with a particular covariable.
CHROM	POS	ANNOTATION	FEATURE	START	END	STRAND	ATTRIBUTE	BayeScan	BayPass_Longitude	BayPass_Temperature	BayPass_Precipitation	BayPass_Elevation	LFMM_Longitude	LFMM_Temperature	LFMM_Elevation	LFMM_Precipitation	pcadapt
Scaffold_1	2495679	NA	NA	NA	NA	NA	NA	0	1	0	0	0	1	0	1	0	0
Scaffold_1	4213989	NA	NA	NA	NA	NA	NA	1	1	1	0	0	1	1	0	1	1
Scaffold_1	4280129	NA	NA	NA	NA	NA	NA	1	0	1	0	0	0	1	0	1	0
Scaffold_1	4312834	NA	NA	NA	NA	NA	NA	0	0	0	1	0	0	1	0	1	0
Scaffold_1	4323894	Ccalc.v3.01841	gene	4320834	4336138	+	ID=Ccalc.v3.01841;Note=Protein of unknown function;	0	0	1	0	0	0	1	0	1	0
Scaffold_1	4356518	NA	NA	NA	NA	NA	NA	1	0	1	0	1	0	1	0	1	0
Scaffold_1	4464643	NA	NA	NA	NA	NA	NA	0	1	0	0	0	1	0	0	0	0
Scaffold_1	4507640	Ccalc.v3.01846	gene	4497390	4520792	+	ID=Ccalc.v3.01846;Note=Protein of unknown function;	1	0	0	0	0	0	1	0	1	0
Scaffold_1	4508491	Ccalc.v3.01846	gene	4497390	4520792	+	ID=Ccalc.v3.01846;Note=Protein of unknown function;	0	0	1	0	0	0	1	0	0	0
Scaffold_1	4549415	Ccalc.v3.01847	gene	4547996	4550914	-	ID=Ccalc.v3.01847;Note=Protein of unknown function;	1	0	1	0	0	0	1	0	1	1
Scaffold_1	4600786	NA	NA	NA	NA	NA	NA	1	0	0	1	1	0	1	0	1	0
Scaffold_1	4600908	NA	NA	NA	NA	NA	NA	1	0	1	0	0	0	1	0	1	1
Scaffold_1	4606664	NA	NA	NA	NA	NA	NA	1	0	0	1	1	0	1	0	1	0
Scaffold_1	4661020	Ccalc.v3.01851	gene	4660579	4664942	-	ID=Ccalc.v3.01851;Note=Similar to MEX3A: RNA-binding protein MEX3A (Homo sapiens OX=9606);	0	0	0	0	0	0	1	0	1	1
Scaffold_1	4668602	NA	NA	NA	NA	NA	NA	1	0	0	1	1	0	1	0	1	0
Scaffold_1	4700768	Ccalc.v3.01854	gene	4700680	4705605	-	ID=Ccalc.v3.01854;Note=Similar to MEX3B: RNA-binding protein MEX3B (Homo sapiens OX=9606);	0	0	1	0	0	0	1	0	0	0
Scaffold_1	4736748	NA	NA	NA	NA	NA	NA	0	0	1	0	0	0	1	0	0	0
Scaffold_1	4787054	NA	NA	NA	NA	NA	NA	0	0	0	1	0	0	1	0	1	0
Scaffold_1	4814669	NA	NA	NA	NA	NA	NA	0	0	0	1	0	0	1	0	1	0
Scaffold_1	4956473	Ccalc.v3.01857	gene	4939756	4958322	+	ID=Ccalc.v3.01857;Note=Protein of unknown function;	0	0	1	0	0	0	1	0	1	0
Scaffold_1	4956473	Ccalc.v3.01858	gene	4955470	4985043	-	ID=Ccalc.v3.01858;Note=Similar to Tle3: Transducin-like enhancer protein 3 (Rattus norvegicus OX=10116);	0	0	1	0	0	0	1	0	1	0
Scaffold_1	4973196	Ccalc.v3.01858	gene	4955470	4985043	-	ID=Ccalc.v3.01858;Note=Similar to Tle3: Transducin-like enhancer protein 3 (Rattus norvegicus OX=10116);	0	0	0	1	0	0	0	0	1	0
Scaffold_1	5170113	NA	NA	NA	NA	NA	NA	1	0	1	0	0	1	1	0	0	1
Scaffold_1	5259176	Ccalc.v3.01889	gene	5256453	5261555	-	ID=Ccalc.v3.01889;Note=Protein of unknown function;	1	0	1	0	0	0	1	0	1	1
Scaffold_1	5292165	NA	NA	NA	NA	NA	NA	0	0	1	0	0	0	1	0	1	0
Scaffold_1	5299194	NA	NA	NA	NA	NA	NA	0	0	1	0	0	1	1	0	0	0
Scaffold_1	5310806	Ccalc.v3.01893	gene	5304191	5325896	-	ID=Ccalc.v3.01893;Note=Similar to plekha7: Pleckstrin homology domain-containing family A member 7 (Danio rerio OX=7955);	0	0	1	0	0	1	1	1	0	0
Scaffold_1	5313073	Ccalc.v3.01893	gene	5304191	5325896	-	ID=Ccalc.v3.01893;Note=Similar to plekha7: Pleckstrin homology domain-containing family A member 7 (Danio rerio OX=7955);	0	0	1	0	0	1	1	0	1	1
Scaffold_1	5328650	NA	NA	NA	NA	NA	NA	1	0	1	0	0	1	1	0	1	0
Scaffold_1	5428262	NA	NA	NA	NA	NA	NA	0	0	1	0	0	0	1	0	0	0
Scaffold_1	5437704	Ccalc.v3.01902	gene	5428265	5441076	+	ID=Ccalc.v3.01902;Note=Similar to pik3r1-a: Phosphatidylinositol 3-kinase regulatory subunit alpha (Xenopus laevis OX=8355);	0	0	1	0	0	0	1	0	0	0
Scaffold_1	5540966	Ccalc.v3.01909	gene	5536459	5541110	+	ID=Ccalc.v3.01909;Note=Protein of unknown function;	1	0	0	1	1	0	1	0	1	0
Scaffold_1	5738995	NA	NA	NA	NA	NA	NA	1	0	1	0	0	0	1	0	1	1
Scaffold_1	5746446	NA	NA	NA	NA	NA	NA	0	0	1	0	0	0	1	0	0	0
Scaffold_1	5768139	NA	NA	NA	NA	NA	NA	0	0	0	1	0	0	1	0	0	0
Scaffold_1	5866874	NA	NA	NA	NA	NA	NA	0	0	1	0	0	0	1	0	0	0
Scaffold_1	6085769	NA	NA	NA	NA	NA	NA	1	0	1	0	0	0	1	0	1	1
Scaffold_1	6145845	NA	NA	NA	NA	NA	NA	0	0	1	0	0	0	1	0	0	0
Scaffold_1	6910598	NA	NA	NA	NA	NA	NA	0	1	0	0	0	1	0	0	0	0
Scaffold_1	7513926	NA	NA	NA	NA	NA	NA	0	1	0	0	0	1	0	0	0	0
Scaffold_1	7557433	Ccalc.v3.02013	gene	7553931	7560140	+	ID=Ccalc.v3.02013;Note=Protein of unknown function;	0	0	1	0	0	0	1	0	1	0
Scaffold_1	7845171	NA	NA	NA	NA	NA	NA	0	1	0	0	0	1	0	0	0	0
Scaffold_1	9081490	NA	NA	NA	NA	NA	NA	1	0	1	0	0	0	1	0	1	0
Scaffold_1	9085236	Ccalc.v3.02103	gene	9083220	9101043	-	ID=Ccalc.v3.02103;Note=Similar to Dhc64C: Dynein heavy chain, cytoplasmic (Drosophila melanogaster OX=7227);	0	0	1	0	0	0	1	0	0	0
Scaffold_1	10047344	NA	NA	NA	NA	NA	NA	0	1	0	0	0	1	0	0	0	0
Scaffold_1	11474586	Ccalc.v3.02293	gene	11473103	11480417	-	ID=Ccalc.v3.02293;Note=Similar to DAPK3: Death-associated protein kinase 3 (Homo sapiens OX=9606);	1	0	0	0	0	0	0	0	0	1
Scaffold_1	12817917	Ccalc.v3.02386	gene	12808107	12819987	-	ID=Ccalc.v3.02386;Note=Similar to otx5-b: Homeobox protein otx5-B (Xenopus laevis OX=8355);	0	0	0	1	0	0	1	0	1	0
Scaffold_1	13212025	NA	NA	NA	NA	NA	NA	1	0	0	0	0	0	0	0	0	1
Scaffold_1	14148828	NA	NA	NA	NA	NA	NA	0	1	0	0	0	1	0	0	0	0
Scaffold_1	17106490	NA	NA	NA	NA	NA	NA	0	0	1	0	0	0	1	0	0	0
Scaffold_1	17378535	NA	NA	NA	NA	NA	NA	0	0	1	0	0	0	1	0	0	0
Scaffold_1	17378627	NA	NA	NA	NA	NA	NA	1	0	1	0	1	0	1	0	0	0
Scaffold_1	17395069	NA	NA	NA	NA	NA	NA	0	0	1	0	0	0	1	0	0	0
Scaffold_1	17400972	NA	NA	NA	NA	NA	NA	1	0	1	0	0	0	1	0	0	1
Scaffold_1	17485723	Ccalc.v3.02752	gene	17479259	17506502	-	ID=Ccalc.v3.02752;Note=Similar to Tm1: Tropomyosin-1, isoforms 9A/A/B (Drosophila melanogaster OX=7227);	0	0	1	0	0	0	1	0	1	0
Scaffold_1	17791384	Ccalc.v3.02779	gene	17789891	17793989	-	ID=Ccalc.v3.02779;Note=Protein of unknown function;	0	0	0	1	0	0	1	0	0	0
Scaffold_1	17963113	Ccalc.v3.02790	gene	17958228	17966307	-	ID=Ccalc.v3.02790;Note=Protein of unknown function;	0	0	1	0	0	0	1	0	1	1
Scaffold_1	18005941	Ccalc.v3.02793	gene	17997139	18009115	-	ID=Ccalc.v3.02793;Note=Protein of unknown function;	0	0	1	0	0	0	1	0	0	0
Scaffold_1	18124080	Ccalc.v3.02800	gene	18118350	18151631	+	ID=Ccalc.v3.02800;Note=Similar to DNAH1: Dynein heavy chain 1, axonemal (Homo sapiens OX=9606);	1	1	1	0	0	0	1	0	0	0
Scaffold_1	18187112	Ccalc.v3.02808	gene	18179533	18188609	+	ID=Ccalc.v3.02808;Note=Similar to MYLK: Myosin light chain kinase, smooth muscle (Bos taurus OX=9913);	1	0	0	0	0	0	1	0	1	0
Scaffold_1	18227617	Ccalc.v3.02811	gene	18203750	18261209	-	ID=Ccalc.v3.02811;Note=Protein of unknown function;	0	0	0	0	0	0	1	0	1	1
Scaffold_1	18227664	Ccalc.v3.02811	gene	18203750	18261209	-	ID=Ccalc.v3.02811;Note=Protein of unknown function;	0	0	0	1	0	0	1	0	1	0
Scaffold_1	18241238	Ccalc.v3.02811	gene	18203750	18261209	-	ID=Ccalc.v3.02811;Note=Protein of unknown function;	0	0	1	0	0	0	1	0	1	0
Scaffold_1	18241238	Ccalc.v3.02814	gene	18240956	18242122	+	ID=Ccalc.v3.02814;Note=Similar to rdgA: Eye-specific diacylglycerol kinase (Drosophila melanogaster OX=7227);	0	0	1	0	0	0	1	0	1	0
Scaffold_1	18246110	Ccalc.v3.02811	gene	18203750	18261209	-	ID=Ccalc.v3.02811;Note=Protein of unknown function;	1	0	1	0	0	0	1	0	1	0
Scaffold_1	18297479	Ccalc.v3.02816	gene	18284716	18311132	-	ID=Ccalc.v3.02816;Note=Similar to DYH1B: Cytoplasmic dynein 2 heavy chain 1 (Tripneustes gratilla OX=7673);	0	0	1	0	0	0	1	0	1	0
Scaffold_1	18304107	Ccalc.v3.02816	gene	18284716	18311132	-	ID=Ccalc.v3.02816;Note=Similar to DYH1B: Cytoplasmic dynein 2 heavy chain 1 (Tripneustes gratilla OX=7673);	0	0	1	0	0	0	1	0	0	0
Scaffold_1	18304242	Ccalc.v3.02816	gene	18284716	18311132	-	ID=Ccalc.v3.02816;Note=Similar to DYH1B: Cytoplasmic dynein 2 heavy chain 1 (Tripneustes gratilla OX=7673);	1	0	1	0	1	0	1	0	1	1
Scaffold_1	18316037	NA	NA	NA	NA	NA	NA	1	0	0	1	1	0	1	0	1	0
Scaffold_1	18345447	NA	NA	NA	NA	NA	NA	0	0	0	1	0	0	1	0	1	0
Scaffold_1	18401015	Ccalc.v3.02826	gene	18400374	18403160	+	ID=Ccalc.v3.02826;Note=Similar to king-tubby: Protein king tubby (Drosophila persimilis OX=7234);	1	1	1	0	0	1	1	0	1	1
Scaffold_1	18444442	Ccalc.v3.02831	gene	18433538	18464204	+	ID=Ccalc.v3.02831;Note=Similar to OTOF: Otoferlin (Homo sapiens OX=9606);	1	0	1	0	0	0	1	0	1	0
Scaffold_1	18448343	Ccalc.v3.02831	gene	18433538	18464204	+	ID=Ccalc.v3.02831;Note=Similar to OTOF: Otoferlin (Homo sapiens OX=9606);	0	0	1	0	0	0	1	0	0	0
Scaffold_1	18448428	Ccalc.v3.02831	gene	18433538	18464204	+	ID=Ccalc.v3.02831;Note=Similar to OTOF: Otoferlin (Homo sapiens OX=9606);	0	0	1	0	0	0	1	0	0	0
Scaffold_1	18455834	Ccalc.v3.02831	gene	18433538	18464204	+	ID=Ccalc.v3.02831;Note=Similar to OTOF: Otoferlin (Homo sapiens OX=9606);	0	0	1	0	0	0	1	0	0	0
Scaffold_1	18463794	Ccalc.v3.02831	gene	18433538	18464204	+	ID=Ccalc.v3.02831;Note=Similar to OTOF: Otoferlin (Homo sapiens OX=9606);	0	0	1	0	0	0	1	0	0	0
Scaffold_1	18463794	Ccalc.v3.02832	gene	18463235	18465569	-	ID=Ccalc.v3.02832;Note=Similar to Gnl1: Guanine nucleotide-binding protein-like 1 (Rattus norvegicus OX=10116);	0	0	1	0	0	0	1	0	0	0
Scaffold_1	18492518	Ccalc.v3.02835	gene	18486238	18513531	-	ID=Ccalc.v3.02835;Note=Similar to svp: Steroid receptor seven-up, isoforms B/C (Drosophila melanogaster OX=7227);	1	0	1	0	0	1	1	0	1	1
Scaffold_1	18495934	Ccalc.v3.02835	gene	18486238	18513531	-	ID=Ccalc.v3.02835;Note=Similar to svp: Steroid receptor seven-up, isoforms B/C (Drosophila melanogaster OX=7227);	1	0	0	1	0	1	1	0	1	1
Scaffold_1	18516727	Ccalc.v3.02836	gene	18488197	18525573	+	ID=Ccalc.v3.02836;Note=Protein of unknown function;	0	0	1	0	0	1	1	0	1	0
Scaffold_1	18516777	Ccalc.v3.02836	gene	18488197	18525573	+	ID=Ccalc.v3.02836;Note=Protein of unknown function;	1	0	1	1	0	0	1	0	1	1
Scaffold_1	18527704	Ccalc.v3.02837	gene	18525592	18527943	+	ID=Ccalc.v3.02837;Note=Protein of unknown function;	1	0	1	1	1	0	1	0	1	1
Scaffold_1	18527750	Ccalc.v3.02837	gene	18525592	18527943	+	ID=Ccalc.v3.02837;Note=Protein of unknown function;	0	1	0	0	0	1	0	0	0	0
Scaffold_1	18535435	NA	NA	NA	NA	NA	NA	1	0	1	0	0	0	1	0	1	1
Scaffold_1	18546864	NA	NA	NA	NA	NA	NA	1	0	1	1	0	0	1	0	1	1
Scaffold_1	18561979	Ccalc.v3.02838	gene	18555367	18566739	+	ID=Ccalc.v3.02838;Note=Protein of unknown function;	0	0	1	0	0	0	1	0	1	0
Scaffold_1	18575862	NA	NA	NA	NA	NA	NA	1	0	1	0	0	1	1	0	1	1
Scaffold_1	18575932	NA	NA	NA	NA	NA	NA	1	0	1	0	0	1	1	0	1	0
Scaffold_1	18587234	Ccalc.v3.02839	gene	18578492	18588820	+	ID=Ccalc.v3.02839;Note=Protein of unknown function;	1	0	1	0	0	1	1	0	1	0
Scaffold_1	18614779	Ccalc.v3.02841	gene	18609015	18619334	+	ID=Ccalc.v3.02841;Note=Protein of unknown function;	1	0	1	0	1	1	1	0	1	0
Scaffold_1	18617710	Ccalc.v3.02841	gene	18609015	18619334	+	ID=Ccalc.v3.02841;Note=Protein of unknown function;	1	0	1	1	0	1	1	0	1	1
Scaffold_1	18636996	NA	NA	NA	NA	NA	NA	1	0	1	0	0	1	1	0	1	0
Scaffold_1	18639068	NA	NA	NA	NA	NA	NA	1	0	1	0	0	1	1	0	1	0
Scaffold_1	18639478	NA	NA	NA	NA	NA	NA	1	0	1	0	0	0	1	0	1	0
Scaffold_2	745941	NA	NA	NA	NA	NA	NA	0	0	0	0	1	0	0	1	0	0
Scaffold_2	746708	NA	NA	NA	NA	NA	NA	0	0	0	0	1	0	0	1	0	0
Scaffold_2	1060674	NA	NA	NA	NA	NA	NA	0	0	1	0	0	1	1	0	0	0
Scaffold_2	1275849	Ccalc.v3.00126	gene	1254671	1286872	+	ID=Ccalc.v3.00126;Note=Similar to nhl-1: RING finger protein nhl-1 (Caenorhabditis elegans OX=6239);	1	0	0	0	0	0	0	0	0	1
Scaffold_2	8567007	NA	NA	NA	NA	NA	NA	1	0	0	0	0	0	0	0	0	1
Scaffold_2	10518770	NA	NA	NA	NA	NA	NA	0	0	1	0	0	0	1	0	1	0
Scaffold_2	11514411	Ccalc.v3.00992	gene	11509807	11524560	-	ID=Ccalc.v3.00992;Note=Protein of unknown function;	0	0	1	0	0	0	1	0	0	0
Scaffold_2	12753308	NA	NA	NA	NA	NA	NA	0	0	0	0	1	0	1	1	0	0
Scaffold_2	13364719	NA	NA	NA	NA	NA	NA	0	1	0	0	0	1	0	0	0	1
Scaffold_2	14265396	NA	NA	NA	NA	NA	NA	0	1	0	0	0	1	0	0	0	0
Scaffold_2	14678236	Ccalc.v3.01332	gene	14677396	14680281	+	ID=Ccalc.v3.01332;Note=Similar to ttk: Dual specificity protein kinase Ttk (Danio rerio OX=7955);	0	0	0	0	1	1	0	0	0	0
Scaffold_2	14879927	NA	NA	NA	NA	NA	NA	0	0	1	0	0	0	1	0	0	0
Scaffold_2	15684771	NA	NA	NA	NA	NA	NA	0	0	1	0	0	0	1	0	0	0
Scaffold_2	15743598	NA	NA	NA	NA	NA	NA	0	0	1	0	0	0	1	0	0	0
Scaffold_2	15969059	NA	NA	NA	NA	NA	NA	0	0	1	0	0	0	1	0	0	0
Scaffold_2	15973717	NA	NA	NA	NA	NA	NA	0	0	1	0	0	0	1	0	0	0
Scaffold_3	420833	NA	NA	NA	NA	NA	NA	0	0	1	0	0	0	1	0	0	0
Scaffold_3	420884	NA	NA	NA	NA	NA	NA	0	0	1	0	0	0	1	0	0	0
Scaffold_3	700225	Ccalc.v3.02927	gene	699621	709150	+	ID=Ccalc.v3.02927;Note=Similar to CG34384: Diacylglycerol kinase eta (Drosophila melanogaster OX=7227);	0	0	1	0	0	0	1	1	0	0
Scaffold_3	727951	Ccalc.v3.02931	gene	725727	728150	+	ID=Ccalc.v3.02931;Note=Similar to Pdi: Protein disulfide-isomerase (Drosophila melanogaster OX=7227);	0	0	1	0	0	0	1	0	0	0
Scaffold_3	816030	Ccalc.v3.02948	gene	816009	817790	-	ID=Ccalc.v3.02948;Note=Similar to UVOP: Opsin, ultraviolet-sensitive (Apis mellifera OX=7460);	0	0	1	0	0	0	1	0	0	0
Scaffold_3	887898	Ccalc.v3.02961	gene	871307	889747	-	ID=Ccalc.v3.02961;Note=Similar to Slc9a3: Sodium/hydrogen exchanger 3 (Mus musculus OX=10090);	0	0	1	0	0	0	1	0	0	0
Scaffold_3	2654177	NA	NA	NA	NA	NA	NA	0	1	0	0	0	1	0	0	0	0
Scaffold_3	3714237	Ccalc.v3.03158	gene	3707402	3717241	-	ID=Ccalc.v3.03158;Note=Similar to FEZ2: Fasciculation and elongation protein zeta-2 (Homo sapiens OX=9606);	0	0	1	0	0	0	1	0	0	0
Scaffold_3	4691419	Ccalc.v3.03234	gene	4689388	4694005	-	ID=Ccalc.v3.03234;Note=Similar to PNP: Purine nucleoside phosphorylase (Bos taurus OX=9913);	0	1	0	0	0	1	0	0	1	0
Scaffold_3	4736212	Ccalc.v3.03239	gene	4714983	4770993	-	ID=Ccalc.v3.03239;Note=Similar to Ank3: Ankyrin-3 (Mus musculus OX=10090);	1	0	0	0	0	0	0	0	0	1
Scaffold_3	7074343	Ccalc.v3.03434	gene	7073843	7082494	-	ID=Ccalc.v3.03434;Note=Similar to DIDO1: Death-inducer obliterator 1 (Homo sapiens OX=9606);	0	0	1	0	0	0	1	0	0	0
Scaffold_3	7103673	NA	NA	NA	NA	NA	NA	1	0	0	0	0	0	0	0	0	1
Scaffold_3	7303215	Ccalc.v3.03456	gene	7268686	7303259	-	ID=Ccalc.v3.03456;Note=Protein of unknown function;	0	0	0	0	1	0	1	1	0	0
Scaffold_3	7303215	Ccalc.v3.03458	gene	7299603	7303313	+	ID=Ccalc.v3.03458;Note=Protein of unknown function;	0	0	0	0	1	0	1	1	0	0
Scaffold_3	7659503	Ccalc.v3.03480	gene	7641995	7665377	-	ID=Ccalc.v3.03480;Note=Protein of unknown function;	1	0	0	0	0	0	0	0	0	1
Scaffold_3	8644754	Ccalc.v3.03558	gene	8644569	8646911	+	ID=Ccalc.v3.03558;Note=Similar to samd4a: Protein Smaug homolog 1 (Xenopus laevis OX=8355);	0	0	1	0	0	0	1	0	0	0
Scaffold_3	9005844	Ccalc.v3.03607	gene	9004699	9009445	+	ID=Ccalc.v3.03607;Note=Similar to vir: Protein virilizer (Drosophila melanogaster OX=7227);	0	0	1	0	0	0	1	0	0	0
Scaffold_3	9606016	NA	NA	NA	NA	NA	NA	0	1	0	0	0	1	0	0	0	0
Scaffold_3	10098913	NA	NA	NA	NA	NA	NA	0	1	0	0	0	1	1	0	0	0
Scaffold_3	11041891	Ccalc.v3.03789	gene	11025052	11049854	-	ID=Ccalc.v3.03789;Note=Protein of unknown function;	0	0	0	0	1	0	1	1	0	0
Scaffold_3	11183500	NA	NA	NA	NA	NA	NA	0	0	0	0	1	0	1	1	0	0
Scaffold_3	11563900	NA	NA	NA	NA	NA	NA	0	0	1	0	0	0	1	0	0	0
Scaffold_3	12172435	Ccalc.v3.03863	gene	12170923	12172962	-	ID=Ccalc.v3.03863;Note=Similar to katnal1: Katanin p60 ATPase-containing subunit A-like 1 (Danio rerio OX=7955);	1	0	0	0	0	0	1	0	0	1
Scaffold_3	12179646	Ccalc.v3.03865	gene	12178579	12181043	+	ID=Ccalc.v3.03865;Note=Similar to Exo70: Exocyst complex component 7 (Drosophila melanogaster OX=7227);	0	0	1	0	0	0	1	0	0	0
Scaffold_3	12185096	Ccalc.v3.03867	gene	12184252	12185980	-	ID=Ccalc.v3.03867;Note=Similar to ARHGDIA: Rho GDP-dissociation inhibitor 1 (Macaca fascicularis OX=9541);	0	0	1	0	0	0	1	0	0	0
Scaffold_3	12672394	NA	NA	NA	NA	NA	NA	0	0	1	0	0	0	1	0	0	0
Scaffold_3	12741967	Ccalc.v3.03962	gene	12740342	12746919	+	ID=Ccalc.v3.03962;Note=Similar to Pfk: ATP-dependent 6-phosphofructokinase (Drosophila melanogaster OX=7227);	1	0	1	0	1	1	1	1	0	1
Scaffold_3	12743744	Ccalc.v3.03962	gene	12740342	12746919	+	ID=Ccalc.v3.03962;Note=Similar to Pfk: ATP-dependent 6-phosphofructokinase (Drosophila melanogaster OX=7227);	1	0	1	0	1	0	1	1	1	1
Scaffold_3	12778785	Ccalc.v3.03968	gene	12776351	12778878	-	ID=Ccalc.v3.03968;Note=Similar to Obp69a: General odorant-binding protein 69a (Drosophila melanogaster OX=7227);	0	0	0	0	1	0	0	1	0	0
Scaffold_3	13042903	NA	NA	NA	NA	NA	NA	1	0	0	0	0	0	0	0	0	1
Scaffold_3	13051637	Ccalc.v3.03999	gene	13046804	13062732	+	ID=Ccalc.v3.03999;Note=Similar to Kif13a: Kinesin-like protein KIF13A (Mus musculus OX=10090);	0	0	1	0	0	0	1	0	0	0
Scaffold_3	13074975	NA	NA	NA	NA	NA	NA	0	0	1	0	0	0	1	0	0	0
Scaffold_3	13303791	Ccalc.v3.04024	gene	13302904	13307692	-	ID=Ccalc.v3.04024;Note=Similar to SmydA-8: SET domain-containing protein SmydA-8, isoform A (Drosophila melanogaster OX=7227);	0	0	1	0	0	0	1	0	0	0
Scaffold_3	14179122	NA	NA	NA	NA	NA	NA	1	0	0	0	0	0	0	0	0	1
Scaffold_4	4379900	Ccalc.v3.07680	gene	4374725	4380419	-	ID=Ccalc.v3.07680;Note=Similar to TBCK: TBC domain-containing protein kinase-like protein (Homo sapiens OX=9606);	1	0	0	0	0	0	0	0	0	1
Scaffold_4	5573770	Ccalc.v3.07778	gene	5557764	5575694	+	ID=Ccalc.v3.07778;Note=Similar to ANK3: Ankyrin-3 (Homo sapiens OX=9606);	0	0	1	0	0	0	1	0	0	0
Scaffold_4	7028386	NA	NA	NA	NA	NA	NA	0	1	0	0	0	1	0	0	0	0
Scaffold_4	7307717	Ccalc.v3.07915	gene	7306872	7320523	+	ID=Ccalc.v3.07915;Note=Similar to ANKFN1: Ankyrin repeat and fibronectin type-III domain-containing protein 1 (Homo sapiens OX=9606);	0	0	1	0	0	0	1	0	0	0
Scaffold_4	7977354	Ccalc.v3.07985	gene	7971459	7978601	+	ID=Ccalc.v3.07985;Note=Protein of unknown function;	0	1	0	0	0	1	0	0	0	0
Scaffold_4	7977354	Ccalc.v3.07986	gene	7977270	7979711	-	ID=Ccalc.v3.07986;Note=Protein of unknown function;	0	1	0	0	0	1	0	0	0	0
Scaffold_4	9118595	NA	NA	NA	NA	NA	NA	0	0	1	0	0	0	1	0	0	0
Scaffold_4	9486138	NA	NA	NA	NA	NA	NA	1	0	0	0	0	0	0	0	0	1
Scaffold_4	10036235	NA	NA	NA	NA	NA	NA	0	1	0	0	0	1	0	0	0	0
Scaffold_4	10448482	Ccalc.v3.08158	gene	10443726	10452431	+	ID=Ccalc.v3.08158;Note=Similar to Samui: BAG domain-containing protein Samui (Bombyx mori OX=7091);	0	0	1	0	0	0	1	0	0	0
Scaffold_4	10693929	Ccalc.v3.08194	gene	10682213	10698807	-	ID=Ccalc.v3.08194;Note=Similar to PPFIA2: Liprin-alpha-2 (Homo sapiens OX=9606);	0	0	1	0	0	1	1	0	0	0
Scaffold_4	11555320	NA	NA	NA	NA	NA	NA	0	1	0	0	1	1	0	1	0	1
Scaffold_4	11583342	Ccalc.v3.08293	gene	11580411	11591855	-	ID=Ccalc.v3.08293;Note=Protein of unknown function;	0	1	0	0	0	1	1	0	0	0
Scaffold_4	12434543	Ccalc.v3.08384	gene	12431458	12434788	+	ID=Ccalc.v3.08384;Note=Similar to byn: T-related protein (Drosophila melanogaster OX=7227);	1	0	0	0	0	0	0	0	0	1
Scaffold_5	173692	Ccalc.v3.08566	gene	172703	178662	-	ID=Ccalc.v3.08566;Note=Similar to Vat1l: Synaptic vesicle membrane protein VAT-1 homolog-like (Mus musculus OX=10090);	0	0	0	1	0	0	1	0	1	0
Scaffold_5	175120	Ccalc.v3.08566	gene	172703	178662	-	ID=Ccalc.v3.08566;Note=Similar to Vat1l: Synaptic vesicle membrane protein VAT-1 homolog-like (Mus musculus OX=10090);	1	0	1	0	0	0	1	0	1	0
Scaffold_5	192261	NA	NA	NA	NA	NA	NA	1	0	1	0	0	0	1	0	1	0
Scaffold_5	197721	Ccalc.v3.08568	gene	196542	204109	-	ID=Ccalc.v3.08568;Note=Similar to RBL1: Retinoblastoma-like protein 1 (Homo sapiens OX=9606);	1	0	0	0	0	0	0	0	0	1
Scaffold_5	235082	Ccalc.v3.08575	gene	232734	238614	+	ID=Ccalc.v3.08575;Note=Similar to TRMT9B: Probable tRNA methyltransferase 9B (Homo sapiens OX=9606);	0	0	0	1	0	0	1	0	1	0
Scaffold_5	449725	NA	NA	NA	NA	NA	NA	1	1	1	0	0	0	1	0	1	1
Scaffold_5	999779	Ccalc.v3.08666	gene	999044	1009163	-	ID=Ccalc.v3.08666;Note=Similar to OCA2: P protein (Homo sapiens OX=9606);	0	0	0	0	1	0	1	1	0	0
Scaffold_5	2609539	Ccalc.v3.08791	gene	2599459	2619713	-	ID=Ccalc.v3.08791;Note=Protein of unknown function;	0	1	0	0	0	1	0	0	0	0
Scaffold_5	3854899	Ccalc.v3.08863	gene	3832413	3857525	+	ID=Ccalc.v3.08863;Note=Similar to Cdk5rap2: CDK5 regulatory subunit-associated protein 2 (Rattus norvegicus OX=10116);	0	0	1	0	0	0	1	0	1	0
Scaffold_5	4163886	Ccalc.v3.08884	gene	4160154	4164840	-	ID=Ccalc.v3.08884;Note=Protein of unknown function;	0	0	0	0	1	0	0	1	0	0
Scaffold_5	5954712	NA	NA	NA	NA	NA	NA	0	1	0	0	0	1	0	0	0	0
Scaffold_5	8519246	NA	NA	NA	NA	NA	NA	0	1	0	0	0	1	0	0	0	0
Scaffold_5	8869368	Ccalc.v3.09249	gene	8818685	8900894	-	ID=Ccalc.v3.09249;Note=Similar to Akap6: A-kinase anchor protein 6 (Rattus norvegicus OX=10116);	0	0	0	1	0	1	0	0	1	0
Scaffold_5	10401135	Ccalc.v3.09387	gene	10396813	10404165	+	ID=Ccalc.v3.09387;Note=Similar to LHCGR: Lutropin-choriogonadotropic hormone receptor (Homo sapiens OX=9606);	0	0	0	0	1	0	1	1	0	0
Scaffold_5	10419761	Ccalc.v3.09389	gene	10418705	10421491	+	ID=Ccalc.v3.09389;Note=Similar to CRAMP1: Protein cramped-like (Homo sapiens OX=9606);	0	0	0	0	1	0	1	1	0	0
Scaffold_5	11232742	NA	NA	NA	NA	NA	NA	1	0	0	0	0	0	0	0	0	1
Scaffold_5	12062112	NA	NA	NA	NA	NA	NA	1	0	0	0	0	0	0	0	0	1
Scaffold_6	299390	NA	NA	NA	NA	NA	NA	0	0	1	0	0	0	1	0	0	0
Scaffold_6	3249186	Ccalc.v3.05623	gene	3247715	3249610	-	ID=Ccalc.v3.05623;Note=Protein of unknown function;	0	0	0	0	0	0	1	0	1	1
Scaffold_6	6138594	Ccalc.v3.05932	gene	6125301	6140373	-	ID=Ccalc.v3.05932;Note=Similar to Mxi1: Max-interacting protein 1 (Mus musculus OX=10090);	0	0	1	0	0	0	1	0	0	0
Scaffold_6	6221595	Ccalc.v3.05939	gene	6220814	6230952	-	ID=Ccalc.v3.05939;Note=Similar to Mxd1: Max dimerization protein 1 (Mus musculus OX=10090);	0	1	0	0	0	1	0	0	0	0
Scaffold_6	6651857	Ccalc.v3.05969	gene	6650190	6669616	+	ID=Ccalc.v3.05969;Note=Protein of unknown function;	0	0	0	1	0	0	1	0	1	0
Scaffold_6	7044269	NA	NA	NA	NA	NA	NA	1	0	0	0	0	0	0	0	0	1
Scaffold_6	7569972	NA	NA	NA	NA	NA	NA	0	1	0	0	0	1	0	0	0	0
Scaffold_6	7861074	Ccalc.v3.06065	gene	7836595	7899695	-	ID=Ccalc.v3.06065;Note=Protein of unknown function;	0	0	1	0	0	0	1	0	0	0
Scaffold_6	11139399	NA	NA	NA	NA	NA	NA	1	0	0	0	0	0	0	0	0	1
Scaffold_7	1457239	Ccalc.v3.06639	gene	1456353	1457569	+	ID=Ccalc.v3.06639;Note=Similar to CG15743: Putative inositol monophosphatase 3 (Drosophila melanogaster OX=7227);	1	0	0	0	0	0	0	0	0	1
Scaffold_7	3528284	Ccalc.v3.06845	gene	3518355	3529944	+	ID=Ccalc.v3.06845;Note=Similar to Tret1: Facilitated trehalose transporter Tret1 (Apis mellifera ligustica OX=7469);	1	0	0	0	0	0	0	0	0	1
Scaffold_7	4453845	NA	NA	NA	NA	NA	NA	1	0	0	0	0	0	0	0	0	1
Scaffold_7	5515901	Ccalc.v3.06937	gene	5465951	5538399	+	ID=Ccalc.v3.06937;Note=Similar to Rdl: Gamma-aminobutyric acid receptor subunit beta (Musca domestica OX=7370);	0	1	0	0	0	1	0	0	0	0
Scaffold_7	11385412	Ccalc.v3.07441	gene	11383545	11385663	-	ID=Ccalc.v3.07441;Note=Similar to MRPS35: 28S ribosomal protein S35, mitochondrial (Bos taurus OX=9913);	1	0	0	0	0	0	0	0	0	1
Scaffold_8	326003	NA	NA	NA	NA	NA	NA	1	0	0	0	0	0	0	0	0	1
Scaffold_8	366214	NA	NA	NA	NA	NA	NA	1	0	0	0	0	0	0	0	0	1
Scaffold_8	821078	NA	NA	NA	NA	NA	NA	0	1	0	0	0	1	0	0	0	0
Scaffold_8	3258985	NA	NA	NA	NA	NA	NA	0	0	1	0	0	0	1	0	1	0
Scaffold_8	3484138	NA	NA	NA	NA	NA	NA	0	0	1	0	0	0	1	0	0	0
Scaffold_8	6078420	Ccalc.v3.09982	gene	6075447	6093032	+	ID=Ccalc.v3.09982;Note=Similar to Ca-alpha1D: Voltage-dependent calcium channel type D subunit alpha-1 (Drosophila melanogaster OX=7227);	0	0	0	0	1	0	0	0	1	0
Scaffold_8	6151477	Ccalc.v3.09990	gene	6140442	6157453	-	ID=Ccalc.v3.09990;Note=Protein of unknown function;	0	0	1	0	0	1	1	0	0	0
Scaffold_8	7624951	Ccalc.v3.10172	gene	7608465	7633310	-	ID=Ccalc.v3.10172;Note=Protein of unknown function;	0	0	0	0	1	1	0	1	0	0
Scaffold_8	8436752	Ccalc.v3.10243	gene	8429579	8445561	-	ID=Ccalc.v3.10243;Note=Similar to Mdr49: Multidrug resistance protein homolog 49 (Drosophila melanogaster OX=7227);	0	0	1	1	0	0	1	0	1	0
Scaffold_8	9054902	NA	NA	NA	NA	NA	NA	1	0	0	0	0	0	0	0	0	1
Scaffold_8	10214964	Ccalc.v3.10416	gene	10209992	10220398	-	ID=Ccalc.v3.10416;Note=Similar to NEGR1: Neuronal growth regulator 1 (Gallus gallus OX=9031);	0	0	0	0	1	0	0	1	0	0
Scaffold_9	169347	Ccalc.v3.04218	gene	148132	171168	-	ID=Ccalc.v3.04218;Note=Similar to TRIM71: E3 ubiquitin-protein ligase TRIM71 (Bos taurus OX=9913);	0	0	1	0	0	0	1	0	0	0
Scaffold_9	1240101	Ccalc.v3.04347	gene	1236094	1246978	-	ID=Ccalc.v3.04347;Note=Similar to Cht10: Probable chitinase 10 (Drosophila melanogaster OX=7227);	0	0	1	0	0	0	1	0	0	0
Scaffold_9	1269568	Ccalc.v3.04352	gene	1268634	1274593	+	ID=Ccalc.v3.04352;Note=Similar to NUP205: Nuclear pore complex protein Nup205 (Homo sapiens OX=9606);	0	0	1	0	0	0	1	0	0	0
Scaffold_9	1287776	NA	NA	NA	NA	NA	NA	1	0	1	0	0	0	1	0	0	1
Scaffold_9	1597569	Ccalc.v3.04408	gene	1586941	1602604	-	ID=Ccalc.v3.04408;Note=Similar to ACHE1: Acetylcholinesterase (Culex pipiens OX=7175);	0	1	0	0	0	1	0	0	0	0
Scaffold_9	1936905	NA	NA	NA	NA	NA	NA	0	1	0	0	0	1	0	0	0	0
Scaffold_9	3453312	Ccalc.v3.04599	gene	3452878	3466560	-	ID=Ccalc.v3.04599;Note=Protein of unknown function;	1	0	0	0	0	0	0	0	0	1
Scaffold_9	8772719	Ccalc.v3.05057	gene	8772528	8772989	-	ID=Ccalc.v3.05057;Note=Similar to CG11447: rRNA methyltransferase 2, mitochondrial (Drosophila melanogaster OX=7227);	1	0	0	0	0	0	0	0	0	1
Scaffold_9	9244762	Ccalc.v3.05117	gene	9244069	9245545	-	ID=Ccalc.v3.05117;Note=Similar to SDR16C5: Epidermal retinol dehydrogenase 2 (Homo sapiens OX=9606);	0	0	1	0	0	0	1	0	0	0
Scaffold_9	10035759	NA	NA	NA	NA	NA	NA	0	0	1	0	0	0	1	0	0	0
Scaffold_10	198374	Ccalc.v3.10512	gene	195185	198940	-	ID=Ccalc.v3.10512;Note=Similar to CTPsyn: CTP synthase (Drosophila melanogaster OX=7227);	1	0	0	0	0	0	0	0	0	1
Scaffold_10	5644518	NA	NA	NA	NA	NA	NA	1	0	0	0	0	0	0	0	0	1
Scaffold_10	6765119	NA	NA	NA	NA	NA	NA	1	0	0	0	0	0	0	0	0	1
Scaffold_10	9830115	NA	NA	NA	NA	NA	NA	1	0	0	0	0	0	0	0	0	1
Scaffold_11	213545	Ccalc.v3.11353	gene	208633	221697	-	ID=Ccalc.v3.11353;Note=Similar to NPR1: Atrial natriuretic peptide receptor 1 (Homo sapiens OX=9606);	1	1	1	1	1	0	1	0	1	1
Scaffold_11	436942	Ccalc.v3.11388	gene	435919	437112	-	ID=Ccalc.v3.11388;Note=Protein of unknown function;	1	0	1	0	0	0	1	0	1	0
Scaffold_11	540119	Ccalc.v3.11392	gene	535830	555267	+	ID=Ccalc.v3.11392;Note=Similar to Ppn: Papilin (Drosophila melanogaster OX=7227);	0	0	1	0	0	0	1	0	0	0
Scaffold_11	540187	Ccalc.v3.11392	gene	535830	555267	+	ID=Ccalc.v3.11392;Note=Similar to Ppn: Papilin (Drosophila melanogaster OX=7227);	0	0	1	0	0	0	1	0	0	0
Scaffold_11	627169	Ccalc.v3.11399	gene	623545	630007	+	ID=Ccalc.v3.11399;Note=Similar to ADORA2B: Adenosine receptor A2b (Homo sapiens OX=9606);	0	0	1	0	0	0	1	0	1	0
Scaffold_11	1272067	Ccalc.v3.11460	gene	1268375	1283918	-	ID=Ccalc.v3.11460;Note=Protein of unknown function;	0	0	1	0	0	1	1	1	0	0
Scaffold_11	2302586	NA	NA	NA	NA	NA	NA	0	0	1	0	0	0	1	0	0	0
Scaffold_11	2344503	Ccalc.v3.11540	gene	2343654	2344661	+	ID=Ccalc.v3.11540;Note=Similar to PSMG1: Proteasome assembly chaperone 1 (Homo sapiens OX=9606);	1	0	0	0	0	0	0	0	0	1
Scaffold_11	3245825	Ccalc.v3.11607	gene	3243863	3253220	-	ID=Ccalc.v3.11607;Note=Similar to NCAM2: Neural cell adhesion molecule 2 (Homo sapiens OX=9606);	0	0	0	1	0	0	0	0	1	0
Scaffold_11	3245915	Ccalc.v3.11607	gene	3243863	3253220	-	ID=Ccalc.v3.11607;Note=Similar to NCAM2: Neural cell adhesion molecule 2 (Homo sapiens OX=9606);	0	0	0	1	0	0	0	0	1	0
Scaffold_11	3280333	NA	NA	NA	NA	NA	NA	1	0	1	0	0	0	1	0	1	0
Scaffold_11	3935564	NA	NA	NA	NA	NA	NA	1	0	0	0	0	0	0	0	0	1
Scaffold_11	4897619	Ccalc.v3.11725	gene	4897587	4900551	+	ID=Ccalc.v3.11725;Note=Similar to Ada2b: Transcriptional adapter 2B (Drosophila melanogaster OX=7227);	0	0	0	1	0	0	0	0	1	0
Scaffold_11	5385181	Ccalc.v3.11764	gene	5382774	5392863	+	ID=Ccalc.v3.11764;Note=Protein of unknown function;	0	0	1	0	0	0	1	0	0	0
Scaffold_11	5402751	Ccalc.v3.11765	gene	5393181	5404401	+	ID=Ccalc.v3.11765;Note=Protein of unknown function;	0	0	1	0	0	0	1	0	0	0
Scaffold_11	5888511	NA	NA	NA	NA	NA	NA	0	0	1	0	0	0	1	1	0	0
Scaffold_11	6377013	NA	NA	NA	NA	NA	NA	0	1	0	0	0	1	0	0	0	0
Scaffold_11	6819014	Ccalc.v3.11843	gene	6810562	6832415	-	ID=Ccalc.v3.11843;Note=Protein of unknown function;	1	0	0	0	0	0	0	0	0	1
Scaffold_11	6915466	NA	NA	NA	NA	NA	NA	0	0	1	0	0	0	1	0	1	0
Scaffold_11	7439000	Ccalc.v3.11876	gene	7436743	7464252	+	ID=Ccalc.v3.11876;Note=Protein of unknown function;	1	0	1	0	0	0	1	0	1	0
Scaffold_11	7634144	Ccalc.v3.11892	gene	7629983	7636795	-	ID=Ccalc.v3.11892;Note=Similar to shd: Ecdysone 20-monooxygenase (Drosophila melanogaster OX=7227);	1	1	1	0	0	0	1	0	1	0
Scaffold_11	7747645	NA	NA	NA	NA	NA	NA	1	0	1	0	1	0	1	0	1	0
Scaffold_11	7797164	NA	NA	NA	NA	NA	NA	0	0	1	0	0	1	1	0	0	0
Scaffold_11	7809695	Ccalc.v3.11903	gene	7800538	7819358	-	ID=Ccalc.v3.11903;Note=Similar to BIRC6: Baculoviral IAP repeat-containing protein 6 (Homo sapiens OX=9606);	0	0	1	0	0	0	1	0	0	0
Scaffold_11	8017484	NA	NA	NA	NA	NA	NA	0	0	0	1	0	0	1	0	1	0
Scaffold_11	8092139	Ccalc.v3.11932	gene	8071519	8094791	-	ID=Ccalc.v3.11932;Note=Similar to ZNF208: Zinc finger protein 208 (Homo sapiens OX=9606);	0	0	0	1	1	0	1	0	1	0
Scaffold_11	8092139	Ccalc.v3.11933	gene	8090802	8092939	+	ID=Ccalc.v3.11933;Note=Protein of unknown function;	0	0	0	1	1	0	1	0	1	0
Scaffold_11	8421930	Ccalc.v3.11994	gene	8421834	8423255	-	ID=Ccalc.v3.11994;Note=Similar to Neuroparsin-A (Locusta migratoria OX=7004);	1	0	0	0	0	0	0	0	0	1
Scaffold_12	591243	Ccalc.v3.13090	gene	590653	596946	-	ID=Ccalc.v3.13090;Note=Similar to slc46a1: Proton-coupled folate transporter (Xenopus laevis OX=8355);	0	0	1	0	0	1	1	1	0	1
Scaffold_12	1460039	NA	NA	NA	NA	NA	NA	1	0	0	0	0	0	0	0	0	1
Scaffold_12	2335207	Ccalc.v3.13251	gene	2334424	2335228	-	ID=Ccalc.v3.13251;Note=Similar to Dap: Death-associated protein 1 (Mus musculus OX=10090);	0	0	0	1	0	0	1	0	1	0
Scaffold_12	5748720	Ccalc.v3.13521	gene	5748319	5750669	+	ID=Ccalc.v3.13521;Note=Similar to CCT1: T-complex protein 1 subunit alpha (Drosophila melanogaster OX=7227);	0	0	1	0	0	0	1	0	0	0
Scaffold_12	6501978	NA	NA	NA	NA	NA	NA	0	1	0	0	0	1	0	0	0	0
Scaffold_12	7835166	Ccalc.v3.13706	gene	7834924	7837568	+	ID=Ccalc.v3.13706;Note=Similar to l(2)dtl: Protein lethal(2)denticleless (Drosophila melanogaster OX=7227);	0	1	0	0	0	1	0	0	0	0
Scaffold_13	683921	Ccalc.v3.12284	gene	682440	689840	-	ID=Ccalc.v3.12284;Note=Similar to Os03g0790700: Probable aldehyde oxidase 3 (Oryza sativa subsp. japonica OX=39947);	0	0	1	0	0	1	1	0	0	0
Scaffold_13	694017	Ccalc.v3.12285	gene	690683	695970	-	ID=Ccalc.v3.12285;Note=Similar to xdh: Xanthine dehydrogenase (Dictyostelium discoideum OX=44689);	0	1	0	0	0	1	0	0	1	0
Scaffold_13	2178766	NA	NA	NA	NA	NA	NA	0	1	0	0	0	1	0	0	0	0
Scaffold_14	53709	Ccalc.v3.13777	gene	53653	59212	+	ID=Ccalc.v3.13777;Note=Similar to Atp2c1: Calcium-transporting ATPase type 2C member 1 (Rattus norvegicus OX=10116);	1	0	0	0	0	0	0	0	0	1
Scaffold_14	514311	NA	NA	NA	NA	NA	NA	0	1	0	0	0	1	0	0	0	0
Scaffold_16	97189	NA	NA	NA	NA	NA	NA	0	1	0	0	0	1	0	0	0	0
Scaffold_91	101766	Ccalc.v3.17484	gene	101402	104937	-	ID=Ccalc.v3.17484;Note=Similar to pol: Retrovirus-related Pol polyprotein from transposon 17.6 (Drosophila melanogaster OX=7227);	0	1	0	0	0	1	0	0	0	0
Scaffold_149	21655	NA	NA	NA	NA	NA	NA	0	0	0	1	0	1	0	0	1	0

## Sheet: Table S4. GO Terms
Table S4. Results of the TopGO analysis.
GO.ID	Term	Annotated	Significant	Expected	classicFisher
GO:0016579	protein deubiquitination	67	3	0.36	0.0057
GO:0010528	regulation of transposition	68	3	0.37	0.0059
GO:0098995	disruption by virus of host envelope lipopolysaccharide during virus entry	2	1	0.01	0.0107
GO:0046112	nucleobase biosynthetic process	451	7	2.43	0.0111
GO:0035151	regulation of tube size, open tracheal system	32	2	0.17	0.0128
GO:0042843	D-xylose catabolic process	39	2	0.21	0.0187
GO:2000480	negative regulation of cAMP-dependent protein kinase activity	4	1	0.02	0.0214
GO:2000479	regulation of cAMP-dependent protein kinase activity	4	1	0.02	0.0214
GO:1902600	proton transmembrane transport	776	9	4.18	0.0244
GO:0034644	cellular response to UV	117	3	0.63	0.0254
GO:0007005	mitochondrion organization	786	9	4.23	0.0262
GO:0061162	establishment of monopolar cell polarity	5	1	0.03	0.0266
GO:0035320	imaginal disc-derived wing hair site selection	5	1	0.03	0.0266
GO:0032231	regulation of actin filament bundle assembly	5	1	0.03	0.0266
GO:0060396	growth hormone receptor signaling pathway	5	1	0.03	0.0266
GO:0051027	DNA transport	5	1	0.03	0.0266
GO:0022606	establishment of proximal/distal cell polarity	5	1	0.03	0.0266
GO:0061339	establishment or maintenance of monopolar cell polarity	5	1	0.03	0.0266
GO:0071378	cellular response to growth hormone stimulus	5	1	0.03	0.0266
GO:0048311	mitochondrion distribution	50	2	0.27	0.0298
GO:0001558	regulation of cell growth	219	4	1.18	0.0308
GO:1902669	positive regulation of axon guidance	51	2	0.27	0.0309
GO:0016049	cell growth	339	5	1.83	0.0366
GO:0090316	positive regulation of intracellular protein transport	56	2	0.3	0.0367
GO:0010529	negative regulation of transposition	56	2	0.3	0.0367
GO:0032388	positive regulation of intracellular transport	56	2	0.3	0.0367
GO:0060416	response to growth hormone	7	1	0.04	0.0371
GO:0034551	mitochondrial respiratory chain complex III assembly	57	2	0.31	0.0379
GO:0017062	respiratory chain complex III assembly	57	2	0.31	0.0379
GO:0009435	NAD biosynthetic process	586	7	3.16	0.0392
GO:0019359	nicotinamide nucleotide biosynthetic process	592	7	3.19	0.0411
GO:0071482	cellular response to light stimulus	142	3	0.76	0.0415
GO:0006207	'de novo' pyrimidine nucleobase biosynthetic process	353	5	1.9	0.0423
GO:0019856	pyrimidine nucleobase biosynthetic process	358	5	1.93	0.0445
GO:0019363	pyridine nucleotide biosynthetic process	603	7	3.25	0.0446
GO:0046496	nicotinamide nucleotide metabolic process	609	7	3.28	0.0466
GO:0007616	long-term memory	149	3	0.8	0.0467
GO:0036278	positive regulation of transcription from RNA polymerase II promoter in response to nitrogen starvation	9	1	0.05	0.0475
GO:0043562	cellular response to nitrogen levels	9	1	0.05	0.0475
GO:0006995	cellular response to nitrogen starvation	9	1	0.05	0.0475
GO:0006264	mitochondrial DNA replication	9	1	0.05	0.0475
GO:0009112	nucleobase metabolic process	613	7	3.3	0.048
GO:0009416	response to light stimulus	370	5	1.99	0.0499
